# Supplementary material for: Dry eye, sleep quality, and mood status in glaucoma patients receiving prostaglandin monotherapy were comparable with those in non-glaucoma subjects
Source: PLoS One. 2017 Nov 27;12(11):e0188534. doi: 10.1371/journal.pone.0188534 (PMC5703517; doi:10.1371/journal.pone.0188534)
Supplement: S2 Table — (XLS) [file pone.0188534.s002.xls]

## Sheet: Table2dryeyestudy
ID	gla/non gla	age	m1/f0	dryness	fatigue	photophobia	pain	blurr				shirmer mm		BUT mm		SPK score 0-2	BUT less than 6=1	schirmer less than6=1		HA=1,diquas=2, mucosta=3, Steoid=4	other eye drop(nonDED,NonGla)=1,2,3		no DED eyedrop=1	HA=1	mucin or steroid=1	# Gla eyedrop	Gla eyedrop;x=xalatan;t=travatanz
63	non gla	51	0	1	0	0	1	0						7		0	0			0	0		1	0	0	0
120	non gla	51	0	0	1	0	0	1				8		3		1	1	0		0	0		1	0	0	0
186	non gla	51	1	0	0	0	0	0						6		0	0			0	0		1	0	0	0
200	non gla	51	0	1	1	0	0	0				2		6		0	0	1		0	0		1	0	0	0
497	non gla	51	0	1	0	0	0	0						3		0	1			0	0		1	0	0	0
542	non gla	51	0	1	0	0	0	0						4		0	1			0	0		1	0	0	0
808	non gla	51	0	0	0	0	0	0						4		0	1			0	0		1	0	0	0
819	non gla	51	1	0	0	0	1	0						4		1	1			0	0		1	0	0	0
1094	non gla	51	0	1	1	0	0	0						4		0	1			0	0		1	0	0	0
1108	non gla	51	0	0	1	0	0	1				8		3		0	1	0		0	0		1	0	0	0
1158	non gla	51	1	1	0	0	0	0						6		0	0			0	0		1	0	0	0
1230	non gla	51	1	1	1	1	0	0						6		0	0			0	0		1	0	0	0
1318	non gla	51	1	0	0	0	0	1						6		0	0			0	0		1	0	0	0
1335	non gla	51	1	0	0	1	0	0						6		0	0			0	0		1	0	0	0
1432	non gla	51	0	0	0	0	0	0						3		0	1			0	0		1	0	0	0
1503	non gla	51	0	1	1	0	0	1						6		0	0			0	0		1	0	0	0
1670	non gla	51	0	1	1	1	1	0						3		2	1			0	0		1	0	0	0
1680	non gla	51	0	0	1	1	0	1						6		0	0			0	0		1	0	0	0
1777	non gla	51	1	0	0	0	0	0						4		1	1			0	0		1	0	0	0
1811	non gla	51	1	0	1	0	0	1						2		0	1			0	0		1	0	0	0
1834	non gla	51	1	0	0	1	0	1						6		0	0			0	0		1	0	0	0
1907	non gla	51	1	0	0	0	0	0						6		0	0			0	0		1	0	0	0
1962	non gla	51	0	0	0	0	0	0						3		0	1			0	0		1	0	0	0
2058	non gla	51	0	0	0	0	0	0						2		0	1			0	0		1	0	0	0
2133	non gla	51	0	0	1	0	0	0						6		0	0			0	0		1	0	0	0
2194	non gla	51	1	0	0	0	0	0						6		0	0			0	0		1	0	0	0
2329	non gla	51	0	0	0	0	0	0				8		2		0	1	0		0	0		1	0	0	0
2359	non gla	51	1	0	1	0	0	0						6		0	0			0	0		1	0	0	0
2402	non gla	51	1	0	0	0	0	0						4		1	1			0	0		1	0	0	0
2457	non gla	51	0	0	0	0	0	0						6		1	0			0	0		1	0	0	0
2722	non gla	51	0	0	0	0	0	0						6		0	0			0	0		1	0	0	0
2914	non gla	51	0	1	0	0	0	0						3		0	1			0	0		1	0	0	0
3042	non gla	51	0	0	0	1	0	1						6		2	0			0	0		1	0	0	0
3132	non gla	51	1	1	1	0	0	0						6		0	0			0	0		1	0	0	0
3193	non gla	51	0	1	0	0	0	0						6		0	0			0	0		1	0	0	0
3194	non gla	51	0	0	0	0	0	0						6		1	0			0	0		1	0	0	0
3248	non gla	51	0	0	1	0	0	0						3		0	1			0	0		1	0	0	0
3351	non gla	51	1	0	0	0	0	0						4		0	1			0	0		1	0	0	0
121	non gla	52	0	0	0	0	0	0						8		0	0			0	0		1	0	0	0
351	non gla	52	0	0	0	0	0	0						2		0	1									0
420	non gla	52	0	1	1	0	0	0				19		6		0	0	0		0	0		1	0	0	0
599	non gla	52	1	0	0	0	0	0						6		0	0			0	0		1	0	0	0
735	non gla	52	0	1	1	0	0	0				8		4		0	1	0		0	0		1	0	0	0
1161	non gla	52	1	1	0	0	0	0						6		0	0			0	0		1	0	0	0
1183	non gla	52	1	0	0	0	0	0						7		0	0			0	0		1	0	0	0
1218	non gla	52	0	1	1	0	0	1						3		1	1			0	0		1	0	0	0
1261	non gla	52	0	0	0	0	0	0						6		0	0			0	0		1	0	0	0
1537	non gla	52	0	0	1	1	0	0						4		0	1			0	0		1	0	0	0
1547	non gla	52	0	1	0	0	0	0						3		0	1			0	0		1	0	0	0
1594	non gla	52	0	0	0	0	0	0						6		0	0			0	0		1	0	0	0
1659	non gla	52	0	1	0	0	0	0						3		0	1			0	0		1	0	0	0
1810	non gla	52	0	1	0	0	0	0						4		1	1			0	0		1	0	0	0
1921	non gla	52	1	0	0	0	0	0						4		0	1			0	0		1	0	0	0
2016	non gla	52	1	0	0	0	0	0						6		0	0			0	0		1	0	0	0
2020	non gla	52	0	1	1	0	0	0						6		0	0			0	0		1	0	0	0
2266	non gla	52	0	1	1	1	0	0						4		2	1			0	0		1	0	0	0
2330	non gla	52	0	0	0	0	0	0						6		0	0			0	0		1	0	0	0
2643	non gla	52	1	0	1	0	0	0						6		0	0			0	0		1	0	0	0
2743	non gla	52	0	1	0	0	0	0						6		0	0			0	0		1	0	0	0
3253	non gla	52	1	0	0	1	0	1						3		0	1			0	0		1	0	0	0
3286	non gla	52	0	1	1	0	0	0						1		0	1			0	0		1	0	0	0
3420	non gla	52	1	0	0	0	0	0						6		0	0			0	0		1	0	0	0
164	non gla	53	0	0	1	0	0	0				2		3		0	1	1		0	0		1	0	0	0
169	non gla	53	1	1	0	1	0	1				6		3		0	1	0		0	0		1	0	0	0
463	non gla	53	0	0	0	0	0	0						3		0	1			0	0		1	0	0	0
576	non gla	53	1	0	0	0	0	0						3		1	1			0	0		1	0	0	0
618	non gla	53	1	0	0	0	0	0						8		0	0			0	0		1	0	0	0
652	non gla	53	1	0	0	0	0	0						3		0	1			0	0		1	0	0	0
804	non gla	53	0	1	1	1	0	0						4		0	1			0	0		1	0	0	0
877	non gla	53	1	0	0	0	0	0						7		0	0									0
993	non gla	53	0	0	0	0	0	0						2		2	1			0	0		1	0	0	0
1013	non gla	53	0	0	0	0	0	0						6		0	0			0	0		1	0	0	0
1051	non gla	53	0	1	0	0	0	0						3		1	1			0	0		1	0	0	0
1188	non gla	53	0	0	0	0	0	0						3		0	1			0	0		1	0	0	0
1223	non gla	53	1	0	0	0	0	0						7		0	0			0	0		1	0	0	0
1225	non gla	53	0	0	0	0	0	0						4		0	1			0	0		1	0	0	0
1290	non gla	53	0	0	0	0	0	0						6		0	0			0	0		1	0	0	0
1385	non gla	53	1	0	0	0	0	0						7		0	0			0	0		1	0	0	0
1413	non gla	53	0	0	0	0	0	0						6		0	0			0	0		1	0	0	0
1433	non gla	53	1	0	0	0	0	0						4		0	1			0	0		1	0	0	0
1493	non gla	53	0	1	1	1	0	0						6		0	0			0	0		1	0	0	0
1822	non gla	53	0	0	0	0	0	0						6		0	0			0	0		1	0	0	0
1980	non gla	53	1	0	1	0	0	1						6		0	0			0	0		1	0	0	0
2135	non gla	53	1	0	0	0	0	0						6		0	0			0	0		1	0	0	0
2299	non gla	53	0	1	1	0	0	1						5		0	1			0	0		1	0	0	0
2479	non gla	53	0	0	1	0	0	0						4		0	1			0	0		1	0	0	0
2538	non gla	53	1	0	0	0	0	0						3		1	1			0	0		1	0	0	0
2606	non gla	53	0	0	1	0	0	1						6		0	0			0	0		1	0	0	0
2628	non gla	53	0	0	0	0	0	0						3		0	1			0	0		1	0	0	0
2761	non gla	53	1	0	1	0	0	0						6		0	0			0	0		1	0	0	0
2816	non gla	53	0	0	0	0	0	0						3		0	1			0	0		1	0	0	0
2882	non gla	53	1	0	0	0	0	0						6		0	0			0	0		1	0	0	0
2999	non gla	53	0	1	1	0	0	0						6		0	0			0	0		1	0	0	0
3054	non gla	53	0	0	1	1	0	0						6		0	0			0	0		1	0	0	0
3163	non gla	53	1	0	1	0	0	0						6		0	0			0	0		1	0	0	0
3317	non gla	53	1	0	0	0	0	0						4		0	1			0	0		1	0	0	0
3334	non gla	53	0	1	0	1	0	0						2		2	1			0	0		1	0	0	0
187	non gla	54	1	0	0	0	0	0						7		0	0			0	0		1	0	0	0
438	non gla	54	1	0	0	0	0	0						6		0	0			0	0		1	0	0	0
493	non gla	54	1	0	0	0	0	0						7		0	0			0	0		1	0	0	0
523	non gla	54	0	1	0	0	0	0						3		1	1			0	0		1	0	0	0
550	non gla	54	0	0	0	0	1	0						6		0	0			0	0		1	0	0	0
703	non gla	54	0	0	0	0	0	0						3		0	1			0	0		1	0	0	0
1237	non gla	54	0	1	0	0	0	0						6		1	0			0	0		1	0	0	0
1275	non gla	54	0	1	0	0	0	0						3		2	1			0	0		1	0	0	0
1403	non gla	54	0	0	0	0	0	0						3		0	1			0	0		1	0	0	0
1418	non gla	54	1	0	0	0	0	0						3		0	1			0	0		1	0	0	0
1473	non gla	54	0	0	0	1	1	1				1		3		1	1	1		0	0		1	0	0	0
1521	non gla	54	1	0	1	0	0	0						3		0	1			0	0		1	0	0	0
1524	non gla	54	0	0	0	0	0	1						3		0	1			0	0		1	0	0	0
1755	non gla	54	1	1	0	0	0	0						6		0	0			0	0		1	0	0	0
1782	non gla	54	0	0	1	0	0	0						6		0	0			0	0		1	0	0	0
1878	non gla	54	0	0	1	1	1	1						4		1	1			0	0		1	0	0	0
2340	non gla	54	0	1	1	0	0	0						3		0	1			0	0		1	0	0	0
2639	non gla	54	1	0	1	0	0	0						2		2	1			0	0		1	0	0	0
2925	non gla	54	0	1	1	0	0	1						3		0	1			0	0		1	0	0	0
3275	non gla	54	0	0	0	0	0	0						6		0	0			0	0		1	0	0	0
3386	non gla	54	0	0	1	0	0	1						3		0	1			0	0		1	0	0	0
36	non gla	55	0	0	1	1	1	0				25		4		1	1	0		0	0		1	0	0	0
466	non gla	55	1	0	0	0	0	0						7		0	0			0	0		1	0	0	0
778	non gla	55	1	0	0	0	0	0						6		0	0			0	0		1	0	0	0
815	non gla	55	1	0	0	0	0	0						7		1	0			0	0		1	0	0	0
997	non gla	55	1	0	0	1	0	1						3		0.5	1			0	0		1	0	0	0
1019	non gla	55	0	1	0	0	0	0						2		2	1			0	0		1	0	0	0
1052	non gla	55	0	1	0	0	0	0						3		1	1			0	0		1	0	0	0
1069	non gla	55	0	0	0	0	0	0						6		0	0			0	0		1	0	0	0
1126	non gla	55	0	0	1	0	0	0						4		2	1			0	0		1	0	0	0
1127	non gla	55	1	1	1	0	0	1						6		0	0			0	0		1	0	0	0
1140	non gla	55	0	0	0	0	0	0						6		0	0			0	0		1	0	0	0
1153	non gla	55	0	1	0	0	0	1						3		1	1			0	0		1	0	0	0
1166	non gla	55	0	0	0	1	0	0						7		0	0			0	0		1	0	0	0
1187	non gla	55	0	0	0	0	0	1						4		0	1			0	0		1	0	0	0
1415	non gla	55	1	0	0	0	0	0						7		0	0			0	0		1	0	0	0
1421	non gla	55	0	1	0	0	0	0						6		2	0			0	0		1	0	0	0
1560	non gla	55	0	0	0	0	0	0						3		0	1			0	0		1	0	0	0
1719	non gla	55	0	0	0	1	0	0						6		0	0			0	0		1	0	0	0
1741	non gla	55	1	0	0	0	0	0				35		6		1	0	0		0	0		1	0	0	0
1978	non gla	55	1	0	0	0	0	0						6		0	0			0	0		1	0	0	0
1983	non gla	55	1	0	0	0	0	0						4		0	1			0	0		1	0	0	0
2117	non gla	55	1	0	1	0	0	0						6		0	0			0	0		1	0	0	0
2122	non gla	55	1	0	0	0	0	0						6		0	0			0	0		1	0	0	0
2145	non gla	55	0	0	1	0	0	0						6		0	0			0	0		1	0	0	0
2222	non gla	55	0	0	0	0	0	0						3		0	1			0	0		1	0	0	0
2405	non gla	55	0	1	1	0	0	1						3		0	1			0	0		1	0	0	0
2605	non gla	55	1	0	0	0	0	0						6		0	0			0	0		1	0	0	0
2668	non gla	55	0	0	0	0	0	0						6		0	0			0	0		1	0	0	0
2680	non gla	55	1	0	0	0	0	0						6		0	0			0	0		1	0	0	0
2681	non gla	55	1	0	1	1	0	1						6		0	0			0	0		1	0	0	0
2839	non gla	55	1	0	0	0	0	0						3		0	1			0	0		1	0	0	0
3025	non gla	55	0	0	0	0	0	0						1		0	1			0	0		1	0	0	0
3028	non gla	55	0	0	0	0	0	0						6		0	0			0	0		1	0	0	0
3184	non gla	55	0	0	1	1	0	0						6		0	0			0	0		1	0	0	0
3	non gla	56	0	1	0	0	0	0						1		1	1									0
507	non gla	56	0	0	0	0	0	0						6		1	0									0
788	non gla	56	1	0	0	0	0	0						8		0	0			0	0		1	0	0	0
856	non gla	56	0	0	0	0	0	0						7		0	0			0	0		1	0	0	0
859	non gla	56	0	0	0	0	0	0						6		0	0			0	0		1	0	0	0
916	non gla	56	0	0	0	0	0	0						3		1	1			0	0		1	0	0	0
996	non gla	56	0	1	0	0	0	0						6		0	0			0	0		1	0	0	0
1375	non gla	56	1	0	0	0	0	0						6		0	0			0	0		1	0	0	0
1632	non gla	56	0	0	1	0	0	0						4		0	1			0	0		1	0	0	0
1676	non gla	56	0	0	0	0	0	0						4		0	1			0	0		1	0	0	0
1712	non gla	56	1	0	0	0	0	0						6		0	0			0	0		1	0	0	0
1740	non gla	56	1	0	0	0	0	0						4		0	1			0	0		1	0	0	0
1751	non gla	56	1	0	0	0	0	0						4		0	1			0	0		1	0	0	0
1814	non gla	56	0	0	1	0	0	1						6		0	0			0	0		1	0	0	0
1999	non gla	56	0	0	0	0	0	0						3		0	1			0	0		1	0	0	0
2048	non gla	56	0	0	0	0	0	0						4		0	1			0	0		1	0	0	0
2399	non gla	56	1	0	1	0	0	0						6		0	0			0	0		1	0	0	0
2468	non gla	56	0	1	0	1	0	0						2		0	1			0	0		1	0	0	0
2651	non gla	56	1	0	1	0	0	0						6		0	0			0	0		1	0	0	0
3000	non gla	56	0	1	0	0	0	0						6		0	0			0	0		1	0	0	0
3073	non gla	56	0	0	0	0	0	0						2		0	1			0	0		1	0	0	0
3152	non gla	56	1	1	1	0	0	1						6		0	0			0	0		1	0	0	0
3197	non gla	56	0	0	0	0	0	1						3		1	1			0	0		1	0	0	0
431	non gla	57	0	0	0	0	0	0				7		6		0	0	0		0	0		1	0	0	0
580	non gla	57	1	0	0	0	0	0						7		0	0			0	0		1	0	0	0
662	non gla	57	1	0	0	1	0	1						6		0	0			0	0		1	0	0	0
780	non gla	57	1	0	0	0	0	0						6		0	0			0	0		1	0	0	0
862	non gla	57	0	0	0	0	0	0						7		0	0			0	0		1	0	0	0
1031	non gla	57	1	0	0	0	0	0						3		0	1			0	0		1	0	0	0
1137	non gla	57	1	0	0	0	0	0						6		0	0			0	0		1	0	0	0
1251	non gla	57	0	1	0	0	0	0						3		1	1			0	0		1	0	0	0
1326	non gla	57	0	1	0	0	0	0				7		3		1	1	0		0	0		1	0	0	0
1557	non gla	57	1	0	0	0	1	0						6		0	0			0	0		1	0	0	0
1747	non gla	57	0	0	0	0	0	0						4		1	1			0	0		1	0	0	0
1867	non gla	57	0	1	1	0	0	0						2		0	1			0	0		1	0	0	0
1995	non gla	57	1	0	1	0	0	0						7		0	0			0	0		1	0	0	0
2193	non gla	57	0	0	0	1	0	0						3		0	1			0	0		1	0	0	0
2337	non gla	57	0	1	0	0	0	0								0				0	0		1	0	0	0
2641	non gla	57	0	0	1	0	0	1						2		0	1			0	0		1	0	0	0
2659	non gla	57	0	0	1	1	0	1						6		0	0			0	0		1	0	0	0
2819	non gla	57	1	0	1	0	0	1						4		0	1			0	0		1	0	0	0
3171	non gla	57	1	0	0	0	0	0						3		0	1			0	0		1	0	0	0
3314	non gla	57	1	0	1	0	0	0						6		0	0			0	0		1	0	0	0
132	non gla	58	1	0	1	0	0	0				15		2		0	1	0		0	0		1	0	0	0
561	non gla	58	0	0	0	0	0	0						6		0	0			0	0		1	0	0	0
1289	non gla	58	1	0	1	0	0	0						6		0	0			0	0		1	0	0	0
1388	non gla	58	1	0	0	0	0	0						3		0	1			0	0		1	0	0	0
1530	non gla	58	0	0	0	0	0	0						7		0	0			0	0		1	0	0	0
1627	non gla	58	0	1	0	0	0	0				6		2		0	1	0		0	0		1	0	0	0
1665	non gla	58	1	0	0	0	0	0						4		0	1			0	0		1	0	0	0
1847	non gla	58	1	0	1	0	0	0						6		0	0			0	0		1	0	0	0
1891	non gla	58	1	0	1	0	0	0						6		0	0			0	0		1	0	0	0
1953	non gla	58	0	0	0	0	0	0						6		0	0			0	0		1	0	0	0
2424	non gla	58	0	1	0	0	0	0				2		4		0	1	1		0	0		1	0	0	0
2433	non gla	58	1	0	0	0	0	0						6		0	0			0	0		1	0	0	0
2469	non gla	58	0	0	1	0	0	0						4		0	1			0	0		1	0	0	0
2589	non gla	58	1	0	1	0	0	0						6		0	0			0	0		1	0	0	0
2757	non gla	58	0	0	1	0	0	1						6		0	0			0	0		1	0	0	0
2963	non gla	58	1	0	1	0	0	0						6		0	0			0	0		1	0	0	0
3336	non gla	58	0	1	0	0	0	0						4		0	1			0	0		1	0	0	0
3398	non gla	58	0	0	0	1	0	0						2		0	1			0	0		1	0	0	0
122	non gla	59	1	0	1	0	0	0						8		0	0			0	0		1	0	0	0
700	non gla	59	1	0	0	0	0	0						8		0	0			0	0		1	0	0	0
726	non gla	59	0	0	1	0	0	0						7		0	0			0	0		1	0	0	0
767	non gla	59	0	0	0	0	0	0						7		0	0									0
980	non gla	59	0	0	1	0	0	0						6		0	0			0	0		1	0	0	0
1026	non gla	59	1	0	0	0	0	0						6		0	0			0	0		1	0	0	0
1270	non gla	59	0	0	0	0	0	0						4		1	1			0	0		1	0	0	0
1483	non gla	59	1	0	0	0	0	0						6		0	0			0	0		1	0	0	0
1686	non gla	59	0	0	0	0	0	0						3		1	1			0	0		1	0	0	0
1714	non gla	59	1	0	1	0	0	0						6		0	0			0	0		1	0	0	0
1969	non gla	59	0	0	0	1	1	0						2		0	1			0	0		1	0	0	0
2150	non gla	59	1	0	0	0	0	0						6		0	0			0	0		1	0	0	0
2155	non gla	59	0	0	1	1	0	1						6		0	0			0	0		1	0	0	0
2386	non gla	59	0	0	1	1	0	1						2		1	1			0	0		1	0	0	0
2428	non gla	59	0	0	0	0	0	0						4		0	1			0	0		1	0	0	0
2440	non gla	59	0	0	0	0	0	0						6		1	0			0	0		1	0	0	0
2559	non gla	59	1	0	0	0	0	0						4		1	1			0	0		1	0	0	0
2692	non gla	59	0	0	0	0	0	0						2		0	1			0	0		1	0	0	0
2787	non gla	59	1	0	0	0	0	0						6		1	0			0	0		1	0	0	0
3176	non gla	59	1	0	0	0	0	0						3		0	1			0	0		1	0	0	0
3205	non gla	59	1	1	0	0	0	0						3		0	1			0	0		1	0	0	0
3372	non gla	59	1	0	0	0	0	0						4		0	1			0	0		1	0	0	0
345	non gla	60	0	0	1	1	0	0						2		1	1									0
368	non gla	60	1	0	0	0	0	0						6		0	0			0	0		1	0	0	0
465	non gla	60	1	0	0	0	0	0						6		0	0			0	0		1	0	0	0
651	non gla	60	1	0	0	0	0	0						6		0	0			0	0		1	0	0	0
653	non gla	60	0	0	0	0	0	0						2		0	1			0	0		1	0	0	0
704	non gla	60	0	0	0	0	0	0						7		0	0			0	0		1	0	0	0
729	non gla	60	1	0	0	1	0	0						6		0	0			0	0		1	0	0	0
843	non gla	60	0	0	0	0	0	0						3		0	1			0	0		1	0	0	0
885	non gla	60	1	0	0	0	0	0						8		0	0									0
939	non gla	60	1	0	0	0	0	0						6		0	0			0	0		1	0	0	0
1007	non gla	60	0	0	0	0	0	0						6		0	0			0	0		1	0	0	0
1032	non gla	60	1	0	0	0	0	0						6		0	0			0	0		1	0	0	0
1464	non gla	60	0	0	0	1	0	0						4		0	1									0
1717	non gla	60	1	0	0	0	0	0						6		0	0			0	0		1	0	0	0
1718	non gla	60	0	0	1	1	0	0						7		0	0			0	0		1	0	0	0
1742	non gla	60	1	0	0	0	0	0						7		0	0			0	0		1	0	0	0
1749	non gla	60	0	0	1	0	0	0						6		0	0			0	0		1	0	0	0
1801	non gla	60	1	0	0	0	0	0						7		1	0			0	0		1	0	0	0
1816	non gla	60	0	0	1	0	1	0						6		0	0			0	0		1	0	0	0
1821	non gla	60	1	0	0	0	0	0						6		0	0			0	0		1	0	0	0
1855	non gla	60	1	0	1	1	0	0						6		0	0			0	0		1	0	0	0
1858	non gla	60	0	0	1	0	0	0						6		0	0			0	0		1	0	0	0
1927	non gla	60	1	0	1	0	0	1						6		0	0			0	0		1	0	0	0
1989	non gla	60	0	1	1	0	0	1						2		1	1			0	0		1	0	0	0
2108	non gla	60	1	0	0	0	0	0						6		0	0			0	0		1	0	0	0
2277	non gla	60	1	0	0	0	0	0						4		0	1			0	0		1	0	0	0
2504	non gla	60	1	0	0	0	0	0						3		0	1			0	0		1	0	0	0
2543	non gla	60	0	0	0	0	0	1						6		0	0			0	0		1	0	0	0
2550	non gla	60	1	0	0	0	0	0						3		0	1			0	0		1	0	0	0
2554	non gla	60	1	1	1	0	0	0						4		0	1			0	0		1	0	0	0
2576	non gla	60	0	0	1	0	0	0						4		0	1			0	0		1	0	0	0
2648	non gla	60	0	0	0	0	0	0				8		2		0	1	0		0	0		1	0	0	0
2801	non gla	60	1	0	0	0	0	0						6		0	0			0	0		1	0	0	0
2864	non gla	60	0	0	0	0	0	0						2		0	1			0	0		1	0	0	0
3212	non gla	60	0	0	0	0	0	0						6		0	0			0	0		1	0	0	0
3244	non gla	60	0	0	1	1	0	0						1		0	1			0	0		1	0	0	0
384	non gla	61	1	0	0	0	0	0						6		2	0			0	0		1	0	0	0
434	non gla	61	1	0	0	0	0	0						4		0	1			0	0		1	0	0	0
579	non gla	61	1	0	0	0	0	0						6		0	0			0	0		1	0	0	0
582	non gla	61	0	0	0	0	0	1						6		0	0			0	0		1	0	0	0
858	non gla	61	0	0	0	1	0	0						6		0	0			0	0		1	0	0	0
945	non gla	61	1	0	0	0	0	0						6		0	0			0	0		1	0	0	0
1021	non gla	61	0	0	1	1	0	0						4		1	1			0	0		1	0	0	0
1115	non gla	61	0	0	0	1	0	0				18		4		2	1	0		0	0		1	0	0	0
1134	non gla	61	0	1	1	1	1	1						6		1	0			0	0		1	0	0	0
1313	non gla	61	1	0	0	0	0	1						6		0	0			0	0		1	0	0	0
1949	non gla	61	1	0	0	0	0	0						6		0	0			0	0		1	0	0	0
2134	non gla	61	1	0	0	0	0	0						6		0	0			0	0		1	0	0	0
2163	non gla	61	1	0	1	0	0	0						6		0	0			0	0		1	0	0	0
2236	non gla	61	1	0	0	0	0	0						6		0	0			0	0		1	0	0	0
2281	non gla	61	0	0	0	0	0	0						6		0	0			0	0		1	0	0	0
2599	non gla	61	1	1	1	0	0	0						6		0	0			0	0		1	0	0	0
2836	non gla	61	1	0	0	0	0	1						6		0	0			0	0		1	0	0	0
2930	non gla	61	1	0	0	0	0	0						6		0	0			0	0		1	0	0	0
3211	non gla	61	0	1	0	0	0	0						7		0	0			0	0		1	0	0	0
500	non gla	62	0	1	0	0	0	0						3		1	1			0	0		1	0	0	0
584	non gla	62	1	0	0	0	0	0						6		1	0			0	0		1	0	0	0
590	non gla	62	1	1	0	0	0	0						6		0	0			0	0		1	0	0	0
689	non gla	62	1	0	0	1	0	1						3		0	1			0	0		1	0	0	0
696	non gla	62	0	0	0	0	0	0						6		0	0			0	0		1	0	0	0
822	non gla	62	1	1	0	0	0	0						8		0	0			0	0		1	0	0	0
960	non gla	62	1	0	1	0	0	0						3		0	1			0	0		1	0	0	0
1128	non gla	62	1	0	0	0	0	0						4		0	1			0	0		1	0	0	0
1268	non gla	62	1	0	0	0	0	1						6		0	0			0	0		1	0	0	0
1374	non gla	62	1	0	0	0	0	0						7		0	0			0	0		1	0	0	0
1398	non gla	62	1	0	0	0	0	0						6		0	0			0	0		1	0	0	0
1571	non gla	62	1	0	0	0	0	0						6		0	0			0	0		1	0	0	0
1633	non gla	62	0	0	0	0	0	0						4		0	1			0	0		1	0	0	0
1638	non gla	62	0	0	0	0	0	0						4		1	1			0	0		1	0	0	0
1675	non gla	62	0	0	0	0	0	0						4		0	1			0	0		1	0	0	0
1757	non gla	62	0	0	0	0	0	1						3		1	1			0	0		1	0	0	0
1783	non gla	62	1	0	0	0	0	0						6		0	0			0	0		1	0	0	0
1827	non gla	62	1	0	0	0	0	0						6		0	0			0	0		1	0	0	0
1846	non gla	62	0	0	1	0	0	0						4		0	1			0	0		1	0	0	0
1853	non gla	62	1	0	0	1	0	0						6		0	0			0	0		1	0	0	0
1875	non gla	62	1	0	0	1	0	0						6		0	0			0	0		1	0	0	0
1930	non gla	62	0	0	0	0	0	0						6		0	0			0	0		1	0	0	0
2137	non gla	62	0	0	0	0	0	0						6		0	0			0	0		1	0	0	0
2293	non gla	62	1	0	1	0	0	0						6		0	0			0	0		1	0	0	0
2398	non gla	62	1	0	0	0	0	0						6		0	0			0	0		1	0	0	0
2655	non gla	62	1	0	0	0	0	0						6		0	0			0	0		1	0	0	0
2729	non gla	62	0	0	1	0	0	0						6		0	0			0	0		1	0	0	0
3026	non gla	62	1	0	0	0	0	0						6		0	0			0	0		1	0	0	0
3059	non gla	62	1	1	1	0	0	0						6		0	0			0	0		1	0	0	0
220	non gla	63	0	0	0									6		1	0			0	0		1	0	0	0
236	non gla	63	1	0	1	0	0	0				17		8		0	0	0		0	0		1	0	0	0
445	non gla	63	1	1	1	0	0	0						6		0	0			0	0		1	0	0	0
462	non gla	63	1	0	0	0	0	0						8		0	0			0	0		1	0	0	0
849	non gla	63	0	0	1	0	0	0						6		0	0			0	0		1	0	0	0
994	non gla	63	1	0	0	0	0	0						3		0	1			0	0		1	0	0	0
1009	non gla	63	1	0	0	0	0	0						2		1	1			0	0		1	0	0	0
1124	non gla	63	0	1	1	1	1	1						4		0	1			0	0		1	0	0	0
1231	non gla	63	1	0	0	0	0	0						6		0	0			0	0		1	0	0	0
1504	non gla	63	0	0	0	0	0	0						3		1	1			0	0		1	0	0	0
1531	non gla	63	0	1	1	0	0	0						3		0	1			0	0		1	0	0	0
1643	non gla	63	0	0	1	1	0	1				6		3		0	1	0		0	0		1	0	0	0
1704	non gla	63	1	0	0	0	0	0						6		0	0			0	0		1	0	0	0
1708	non gla	63	1	0	1	1	0	0						3		1	1			0	0		1	0	0	0
1849	non gla	63	1	0	0	0	0	0						6		0	0			0	0		1	0	0	0
1865	non gla	63	0	0	1	0	0	1				7		3		2	1	0		0	0		1	0	0	0
1879	non gla	63	0	0	0	1	0	0						3		1	1			0	0		1	0	0	0
1896	non gla	63	1	0	0	0	0	0						4		0	1			0	0		1	0	0	0
2040	non gla	63	0	0	0	0	0	0						6		0	0			0	0		1	0	0	0
2074	non gla	63	1	0	0	0	0	0						3		0	1			0	0		1	0	0	0
2380	non gla	63	1	0	0	0	0	0						6		0	0			0	0		1	0	0	0
2470	non gla	63	1	1	1	1	0	1						2		0	1			0	0		1	0	0	0
3114	non gla	63	1	0	0	0	0	0						6		0	0			0	0		1	0	0	0
3118	non gla	63	1	0	0	0	0	0						2		0	1			0	0		1	0	0	0
3155	non gla	63	0	1	0	0	0	0						4		1	1			0	0		1	0	0	0
3170	non gla	63	0	0	0	0	0	0						4		0	1			0	0		1	0	0	0
3174	non gla	63	1	1	0	0	0	0						6		0	0			0	0		1	0	0	0
3401	non gla	63	1	0	0	0	0	1						3		0	1			0	0		1	0	0	0
117	non gla	64	1	0	0	0	0	0						7		0	0			0	0		1	0	0	0
170	non gla	64	0	1	0	0	0	0				15		7		0	0	0		0	0		1	0	0	0
316	non gla	64	0	0	0	0	0	0						6		0	0			0	0		1	0	0	0
346	non gla	64	0	0	0	1	0	0						6		0	0									0
555	non gla	64	0	1	0	0	0	0						3		1	1			0	0		1	0	0	0
608	non gla	64	1	0	0	0	0	0						6		0	0			0	0		1	0	0	0
790	non gla	64	1	0	0	0	0	0						6		0	0			0	0		1	0	0	0
854	non gla	64	0	0	0	0	0	0						6		0	0			0	0		1	0	0	0
855	non gla	64	1	0	0	0	0	0						6		0	0			0	0		1	0	0	0
890	non gla	64	0	0	0	0	1	0						3		0	1			0	0		1	0	0	0
920	non gla	64	0	1	1	1	0	0						6		0	0			0	0		1	0	0	0
1010	non gla	64	1	0	0	0	0	0						3		0	1			0	0		1	0	0	0
1339	non gla	64	1	0	0	0	0	0						4		1	1			0	0		1	0	0	0
1494	non gla	64	1	0	0	0	0	0						6		0	0			0	0		1	0	0	0
1545	non gla	64	0	0	0	0	0	0						3		1	1			0	0		1	0	0	0
1596	non gla	64	0	0	1	0	0	1						4		1	1			0	0		1	0	0	0
1657	non gla	64	0	1	0	0	0	0						6		0	0			0	0		1	0	0	0
1690	non gla	64	1	0	0	0	0	0						7		0	0			0	0		1	0	0	0
1696	non gla	64	0	0	0	0	0	0						6		0	0			0	0		1	0	0	0
1701	non gla	64	1	0	0	0	0	0						6		0	0			0	0		1	0	0	0
1735	non gla	64	1	0	0	0	0	0						6		0	0			0	0		1	0	0	0
1770	non gla	64	1	0	0	1	0	0						6		0	0			0	0		1	0	0	0
2002	non gla	64	0	1	1	0	0	0						6		0	0			0	0		1	0	0	0
2029	non gla	64	1	0	0	0	0	1						6		0	0			0	0		1	0	0	0
2064	non gla	64	1	0	1	1	0	0						6		0	0			0	0		1	0	0	0
2282	non gla	64	1	0	0	0	0	0						6		0	0			0	0		1	0	0	0
2332	non gla	64	0	0	0	0	0	1						2		0	1			0	0		1	0	0	0
2891	non gla	64	0	0	0	0	0	0								0				0	0		1	0	0	0
3165	non gla	64	1	0	0	0	0	0						6		0	0			0	0		1	0	0	0
3324	non gla	64	1	0	0	0	0	0						3		0	1			0	0		1	0	0	0
293	non gla	65	0	0	1	0	0	0				14		4		0	1	0		0	0		1	0	0	0
306	non gla	65	1	0	1	0	0	0						6		0	0			0	0		1	0	0	0
861	non gla	65	0	0	0	0	0	0						6		0	0			0	0		1	0	0	0
966	non gla	65	0	0	0	0	0	0						2		0	1			0	0		1	0	0	0
1205	non gla	65	0	0	0	1	0	0						4		0	1			0	0		1	0	0	0
1414	non gla	65	1	1	1	0	0	0						4		0	1			0	0		1	0	0	0
1474	non gla	65	0	0	0	0	0	0						4		0	1			0	0		1	0	0	0
1605	non gla	65	0	1	0	1	0	0				9		3		1	1	0		0	0		1	0	0	0
1726	non gla	65	0	1	1	0	0	0						4		0	1			0	0		1	0	0	0
1733	non gla	65	0	1	1	1	1	1						2		0	1			0	0		1	0	0	0
1785	non gla	65	1	0	0	0	0	0						6		0	0			0	0		1	0	0	0
1900	non gla	65	0	0	0	0	0	0						4		2	1			0	0		1	0	0	0
1905	non gla	65	1	0	0	0	0	0						6		0	0			0	0		1	0	0	0
1940	non gla	65	0	0	0	1	0	0						4		0	1			0	0		1	0	0	0
2164	non gla	65	1	0	0	0	0	0						6		0	0			0	0		1	0	0	0
2209	non gla	65	0	0	1	0	0	1						3		1	1			0	0		1	0	0	0
2338	non gla	65	0	0	0	1	0	0						3		1	1			0	0		1	0	0	0
2432	non gla	65	0	0	0	0	0	0						6		0	0			0	0		1	0	0	0
2563	non gla	65	1	0	0	0	0	0						6		0	0			0	0		1	0	0	0
2608	non gla	65	1	0	1	0	0	0						2		2	1			0	0		1	0	0	0
2646	non gla	65	1	0	0	0	0	0						6		0	0			0	0		1	0	0	0
2682	non gla	65	1	0	0	0	0	0						4		0	1			0	0		1	0	0	0
2953	non gla	65	1	0	0	0	0	0						6		0	0			0	0		1	0	0	0
3105	non gla	65	1	1	1	0	0	1						6		0	0			0	0		1	0	0	0
3166	non gla	65	1	0	1	0	0	0						6		0	0			0	0		1	0	0	0
3234	non gla	65	1	0	0	0	0	0						8		0	0			0	0		1	0	0	0
70	non gla	66	0	0	0	1	0	0						7		0	0			0	0		1	0	0	0
96	non gla	66	0	0	1	0	0	0								0										0
114	non gla	66	1	0	0	0	0	1						8		0	0			0	0		1	0	0	0
123	non gla	66	1	1	0	0	0	0						8		0	0			0	0		1	0	0	0
205	non gla	66	0	1	1	0	0	0						3		0	1			0	0		1	0	0	0
359	non gla	66	1	0	0	0	0	0						8		0	0			0	0		1	0	0	0
361	non gla	66	1	0	0	0	0	0						2		0	1			0	0		1	0	0	0
363	non gla	66	1	0	0	0	0	0						8		0	0			0	0		1	0	0	0
439	non gla	66	1	0	0	0	0	0						6		0	0			0	0		1	0	0	0
449	non gla	66	1	0	0	1	0	0						3		1	1			0	0		1	0	0	0
464	non gla	66	1	0	0	0	0	0						7		0	0			0	0		1	0	0	0
489	non gla	66	1	0	0	0	0	0						6		0	0			0	0		1	0	0	0
563	non gla	66	1	0	0	0	0	0						6		0	0			0	0		1	0	0	0
573	non gla	66	0	1	0	0	0	0				5		6		0	0	1		0	0		1	0	0	0
852	non gla	66	0	1	0	0	0	0						3		2	1			0	0		1	0	0	0
946	non gla	66	1	0	0	0	0	0						6		0	0			0	0		1	0	0	0
976	non gla	66	0	0	0	0	0	0						6		0	0			0	0		1	0	0	0
1535	non gla	66	0	0	1	0	0	0						4		0	1			0	0		1	0	0	0
1559	non gla	66	0	0	0	0	0	0						6		0	0			0	0		1	0	0	0
1671	non gla	66	0	1	1	0	0	1						3		1	1			0	0		1	0	0	0
1697	non gla	66	1	0	1	0	0	0						6		0	0			0	0		1	0	0	0
1705	non gla	66	1	0	0	0	0	0						3		0	1			0	0		1	0	0	0
1845	non gla	66	0	0	1	0	0	1						3		0	1			0	0		1	0	0	0
1882	non gla	66	0	0	1	0	0	0						4		0	1			0	0		1	0	0	0
1946	non gla	66	1	0	1	0	0	1						6		0	0			0	0		1	0	0	0
1990	non gla	66	0	1	1	0	0	0						6		0	0			0	0		1	0	0	0
2062	non gla	66	1	0	0	0	0	0						6		0	0			0	0		1	0	0	0
2100	non gla	66	1	0	0	1	0	0						3		0	1			0	0		1	0	0	0
2189	non gla	66	1	1	0	0	0	0						2		0	1			0	0		1	0	0	0
2231	non gla	66	0	0	1	0	0	0						3		1	1			0	0		1	0	0	0
2263	non gla	66	1	0	0	0	0	0						6		0	0			0	0		1	0	0	0
2331	non gla	66	1	0	0	1	0	0						6		0	0			0	0		1	0	0	0
2381	non gla	66	1	0	1	0	0	0						6		0	0			0	0		1	0	0	0
2387	non gla	66	0	0	1	1	1	0						3		0	1			0	0		1	0	0	0
2426	non gla	66	0	0	0	0	0	0				6		3		0	1	0		0	0		1	0	0	0
2438	non gla	66	1	0	0	0	0	0						6		0	0			0	0		1	0	0	0
2620	non gla	66	1	0	0	0	0	0						6		0	0			0	0		1	0	0	0
2640	non gla	66	0	1	0	0	0	0						2		0	1			0	0		1	0	0	0
2677	non gla	66	1	0	0	0	0	0						6		0	0			0	0		1	0	0	0
2679	non gla	66	0	0	0	0	0	0						7		0	0			0	0		1	0	0	0
2703	non gla	66	1	0	1	0	0	0						2		0	1			0	0		1	0	0	0
2949	non gla	66	1	0	0	0	0	0						6		0	0			0	0		1	0	0	0
3024	non gla	66	1	0	0	0	0	0						6		1	0			0	0		1	0	0	0
3247	non gla	66	0	1	0	0	0	0						2		0	1			0	0		1	0	0	0
158	non gla	67	0	0	1	1	0	0				0		3		1	1	1		0	0		1	0	0	0
196	non gla	67	0	0	0	0	0	0				15		6		1	0	0		0	0		1	0	0	0
280	non gla	67	0	0	0	0	0	0						6		1	0			0	0		1	0	0	0
395	non gla	67	0	0	0	0	0	0						3		0	1			0	0		1	0	0	0
513	non gla	67	1	0	0	0	0	0						4		1	1			0	0		1	0	0	0
515	non gla	67	1	0	0	0	0	0						7		0	0			0	0		1	0	0	0
643	non gla	67	0	0	0	0	0	0						8		0	0			0	0		1	0	0	0
723	non gla	67	1	0	0	0	0	0						4		0	1			0	0		1	0	0	0
784	non gla	67	0	0	1	1	0	0						6		0	0			0	0		1	0	0	0
899	non gla	67	0	0	1	0	0	1						3		0	1			0	0		1	0	0	0
1118	non gla	67	1	0	0	0	0	0						6		0	0			0	0		1	0	0	0
1122	non gla	67	0	1	0	1	0	0						3		2	1			0	0		1	0	0	0
1209	non gla	67	0	0	0	1	0	0						6		0	0			0	0		1	0	0	0
1285	non gla	67	1	0	0	0	0	0						4		0	1			0	0		1	0	0	0
1536	non gla	67	1	0	1	0	0	1						3		0	1			0	0		1	0	0	0
1677	non gla	67	0	0	0	0	0	0						6		0	0			0	0		1	0	0	0
1693	non gla	67	0	0	0	0	0	0						7		0	0			0	0		1	0	0	0
1727	non gla	67	1	0	1	0	0	1						4		0	1			0	0		1	0	0	0
1802	non gla	67	0	0	0	0	0	0						6		0	0			0	0		1	0	0	0
1806	non gla	67	1	0	0	0	0	0						6		0	0			0	0		1	0	0	0
1838	non gla	67	1	0	0	0	0	0						4		0	1			0	0		1	0	0	0
1871	non gla	67	1	1	1	1	1	1				3		3		0	1	1		0	0		1	0	0	0
2030	non gla	67	1	0	0	0	0	0						6		0	0			0	0		1	0	0	0
2073	non gla	67	0	0	0	0	0	0						4		0	1			0	0		1	0	0	0
2130	non gla	67	1	0	0	0	0	0						6		1	0			0	0		1	0	0	0
2254	non gla	67	1	0	0	0	0	0						2		0	1			0	0		1	0	0	0
2326	non gla	67	1	0	0	0	0	0						6		0	0			0	0		1	0	0	0
2382	non gla	67	1	0	0	0	0	0						4		0	1			0	0		1	0	0	0
2498	non gla	67	1	0	1	0	0	1						4		0	1			0	0		1	0	0	0
2509	non gla	67	0	0	0	1	0	0						2		1	1			0	0		1	0	0	0
3056	non gla	67	0	0	1	0	0	0						3		0	1			0	0		1	0	0	0
3094	non gla	67	0	0	0	0	0	0						6		0	0			0	0		1	0	0	0
3107	non gla	67	0	1	0	0	0	0						3		0	1			0	0		1	0	0	0
3123	non gla	67	0	1	1	0	0	1						6		0	0			0	0		1	0	0	0
3164	non gla	67	1	0	0	0	0	0						6		0	0			0	0		1	0	0	0
3177	non gla	67	1	0	0	0	0	1						6		0	0			0	0		1	0	0	0
3307	non gla	67	0	1	0	0	0	0						3		0	1			0	0		1	0	0	0
34	non gla	68	0	1	1	1	0	0						5		0	1			0	0		1	0	0	0
62	non gla	68	1	0	1	0	0	0						10		0	0			0	0		1	0	0	0
69	non gla	68	1	1	0	1	0	0						8		0	0			0	0		1	0	0	0
99	non gla	68	0	0	0	0	0	0				8		2		0	1	0		0	0		1	0	0	0
100	non gla	68	1	1	1	1	0	0				2		2		1	1	1		0	0		1	0	0	0
133	non gla	68	0	1	1	1	1	1				4		0		0	1	1		0	0		1	0	0	0
168	non gla	68	1	1	1	0	0	1				10		4		0	1	0		0	0		1	0	0	0
301	non gla	68	0	0	0	0	0	0						7		0	0			0	0		1	0	0	0
381	non gla	68	1	1	0	0	0	0				9		3		0	1	0		0	0		1	0	0	0
490	non gla	68	1	0	0	0	0	0						7		0	0			0	0		1	0	0	0
942	non gla	68	1	0	0	0	0	0						6		0	0			0	0		1	0	0	0
1011	non gla	68	0	1	1	0	0	0						6		0	0			0	0		1	0	0	0
1130	non gla	68	1	0	0	0	0	0						0		0	1			0	0		1	0	0	0
1316	non gla	68	0	0	0	0	0	0						3		0	1			0	0		1	0	0	0
1570	non gla	68	0	0	0	0	0	0						4		0	1			0	0		1	0	0	0
1590	non gla	68	1	1	0	0	0	0						6		0	0			0	0		1	0	0	0
1592	non gla	68	0	0	0	1	0	0						6		0	0			0	0		1	0	0	0
1613	non gla	68	1	0	0	1	0	0						6		0	0			0	0		1	0	0	0
1620	non gla	68	0	0	0	0	0	0						4		0	1			0	0		1	0	0	0
1725	non gla	68	1	0	1	0	0	0						3		1	1			0	0		1	0	0	0
1730	non gla	68	1	0	0	0	0	0						6		0	0			0	0		1	0	0	0
1754	non gla	68	1	0	0	0	0	1						4		0	1			0	0		1	0	0	0
1836	non gla	68	0	0	1	1	0	0						6		0	0			0	0		1	0	0	0
1862	non gla	68	0	0	0	0	0	0				33		6		0	0	0		0	0		1	0	0	0
1966	non gla	68	1	0	1	0	1	1						6		0	0			0	0		1	0	0	0
2001	non gla	68	1	0	0	1	0	0						6		0	0			0	0		1	0	0	0
2319	non gla	68	1	0	0	0	0	0						2		2	1			0	0		1	0	0	0
2347	non gla	68	0	0	0	0	1	0						6		0	0			0	0		1	0	0	0
2511	non gla	68	1	0	0	0	0	0						4		0	1			0	0		1	0	0	0
3021	non gla	68	0	0	1	0	0	0						2		0	1			0	0		1	0	0	0
3237	non gla	68	0	1	0	0	0	0						2		0	1			0	0		1	0	0	0
131	non gla	69	1	0	0	0	0	1				13		6		0	0	0		0	0		1	0	0	0
562	non gla	69	1	1	0	1	0	0						6		0	0			0	0		1	0	0	0
831	non gla	69	0	1	1	0	1	1						6		1	0			0	0		1	0	0	0
1028	non gla	69	0	0	0	1	0	0						6		0	0			0	0		1	0	0	0
1207	non gla	69	0	0	0	0	0	0						3		0	1			0	0		1	0	0	0
1514	non gla	69	0	0	0	0	0	0						6		0	0			0	0		1	0	0	0
1555	non gla	69	0	0	1	1	0	1						6		0	0			0	0		1	0	0	0
1564	non gla	69	0	0	0	0	0	1						6		1	0			0	0		1	0	0	0
1581	non gla	69	1	0	1	0	0	0						3		1	1			0	0		1	0	0	0
1662	non gla	69	0	0	1	1	0	1						3		0	1			0	0		1	0	0	0
1756	non gla	69	1	0	0	0	0	0						6		0	0			0	0		1	0	0	0
1787	non gla	69	1	0	1	0	0	0						6		0	0			0	0		1	0	0	0
1804	non gla	69	0	0	0	0	0	0						3		0	1			0	0		1	0	0	0
1973	non gla	69	0	0	0	1	0	0						6		0	0			0	0		1	0	0	0
1981	non gla	69	1	0	0	0	0	0						6		0	0			0	0		1	0	0	0
2234	non gla	69	1	0	0	0	0	0						6		0	0			0	0		1	0	0	0
2241	non gla	69	1	0	1	0	1	0						3		0	1			0	0		1	0	0	0
2348	non gla	69	0	0	1	0	0	0						2		1	1			0	0		1	0	0	0
2361	non gla	69	1	0	0	0	0	0						4		0	1			0	0		1	0	0	0
2854	non gla	69	1	1	0	0	0	0						4		0	1			0	0		1	0	0	0
3175	non gla	69	1	0	1	0	0	0						6		0	0			0	0		1	0	0	0
3367	non gla	69	0	0	0	0	0	1						4		0	1			0	0		1	0	0	0
15	non gla	70	0	0	0	1	0	1				5		3		2	1	1		0	0		1	0	0	0
569	non gla	70	0	0	0	0	0	0						6		0	0			0	0		1	0	0	0
968	non gla	70	0	0	0	0	0	0						6		0	0			0	0		1	0	0	0
1542	non gla	70	0	1	0	0	0	0						3		0	1			0	0		1	0	0	0
1668	non gla	70	0	0	1	0	0	1				5		3		0	1	1		0	0		1	0	0	0
1678	non gla	70	0	0	1	1	0	0						6		0	0			0	0		1	0	0	0
1709	non gla	70	0	1	1	0	1	0						3		1	1			0	0		1	0	0	0
1901	non gla	70	0	0	0	0	0	1						3		0	1			0	0		1	0	0	0
1935	non gla	70	1	0	0	0	0	0						3		0	1			0	0		1	0	0	0
1951	non gla	70	1	0	0	0	0	0						6		0	0			0	0		1	0	0	0
2066	non gla	70	1	0	0	1	0	0				8		3		2	1	0		0	0		1	0	0	0
2090	non gla	70	0	0	0	1	0	0						6		0	0			0	0		1	0	0	0
2301	non gla	70	0	0	0	0	0	0						6		0	0			0	0		1	0	0	0
2325	non gla	70	1	0	0	0	0	0						6		0	0			0	0		1	0	0	0
2502	non gla	70	1	0	0	0	0	0						6		0	0			0	0		1	0	0	0
2670	non gla	70	0	0	1	0	0	1						6		0	0			0	0		1	0	0	0
3204	non gla	70	0	0	1	0	0	1				2		1		0	1	1		0	0		1	0	0	0
3312	non gla	70	1	0	1	1	0	1						6		0	0			0	0		1	0	0	0
3410	non gla	70	1	0	0	0	0	0						6		0	0			0	0		1	0	0	0
98	non gla	71	0	0	1	1	1	0				35		2		2	1	0		0	0		1	0	0	0
140	non gla	71	0	0	0	0	0	0						6		0	0			0	0		1	0	0	0
219	non gla	71	0	0	0									6		0	0			0	0		1	0	0	0
468	non gla	71	0	0	0	0	0	0						4		1	1									0
529	non gla	71	0	0	0	0	0	0				5		6		0	0	1		0	0		1	0	0	0
567	non gla	71	1	0	0	0	0	0						6		0	0			0	0		1	0	0	0
1095	non gla	71	0	0	0	0	0	0						3		0	1			0	0		1	0	0	0
1112	non gla	71	0	0	1	0	0	0						3		1	1			0	0		1	0	0	0
1471	non gla	71	0	0	0	0	0	0						4		1	1			0	0		1	0	0	0
1477	non gla	71	1	0	0	0	0	0						4		0	1			0	0		1	0	0	0
1482	non gla	71	0	0	0	0	0	0						6		0	0			0	0		1	0	0	0
1538	non gla	71	0	0	0	1	0	0						6		1	0			0	0		1	0	0	0
1591	non gla	71	0	0	0	1	0	0						6		0	0			0	0		1	0	0	0
1601	non gla	71	0	1	1	1	0	0						7		1	0			0	0		1	0	0	0
1604	non gla	71	0	0	0	0	0	0						6		0	0			0	0		1	0	0	0
1681	non gla	71	0	0	1	1	0	1						4		1	1			0	0		1	0	0	0
1731	non gla	71	1	0	1	0	0	1						6		0	0			0	0		1	0	0	0
1826	non gla	71	1	0	0	0	0	0						7		0	0			0	0		1	0	0	0
1842	non gla	71	0	0	1	1	0	1						6		0	0			0	0		1	0	0	0
1857	non gla	71	0	1	1	0	0	0						3		0	1			0	0		1	0	0	0
2467	non gla	71	1	0	1	0	0	0						4		1	1			0	0		1	0	0	0
2531	non gla	71	0	0	1	0	0	1						6		0	0			0	0		1	0	0	0
2629	non gla	71	0	0	0	0	0	0						7		0	0			0	0		1	0	0	0
2788	non gla	71	1	1	0	0	0	0						3		0	1			0	0		1	0	0	0
56	non gla	72	0	0	0	1	0	0				2		2		2	1	1		0	0		1	0	0	0
171	non gla	72	0	0	0	0	0	0						2		0	1			0	0		1	0	0	0
302	non gla	72	1	0	0	0	0	1						6		0	0			0	0		1	0	0	0
570	non gla	72	1	0	0	0	0	0						6		0	0			0	0		1	0	0	0
610	non gla	72	1	0	0	0	0	0						6		0	0			0	0		1	0	0	0
667	non gla	72	0	0	1	0	0	1						3		0	1									0
725	non gla	72	0	0	0	0	0	1						3		0	1			0	0		1	0	0	0
972	non gla	72	1	0	0	0	0	0						6		0	0			0	0		1	0	0	0
1554	non gla	72	1	0	0	0	0	0						4		0	1			0	0		1	0	0	0
1556	non gla	72	0	0	1	1	0	0						6		0	0			0	0		1	0	0	0
1577	non gla	72	1	0	0	0	0	0						6		0	0			0	0		1	0	0	0
1587	non gla	72	1	0	0	0	0	0						4		0	1			0	0		1	0	0	0
1603	non gla	72	1	0	0	0	0	0						6		0	0			0	0		1	0	0	0
1610	non gla	72	0	0	1	0	0	0				7		6		0	0	0		0	0		1	0	0	0
1618	non gla	72	0	0	0	0	0	0						6		0	0			0	0		1	0	0	0
1710	non gla	72	1	0	0	0	0	0						3		0	1			0	0		1	0	0	0
1716	non gla	72	0	0	0	1	0	0						6		0	0			0	0		1	0	0	0
1762	non gla	72	0	1	1	1	0	0						6		1	0			0	0		1	0	0	0
1776	non gla	72	0	0	1	0	0	1						3		1	1			0	0		1	0	0	0
1784	non gla	72	1	0	0	0	0	0						6		0	0			0	0		1	0	0	0
1790	non gla	72	1	0	1	0	0	1						6		0	0			0	0		1	0	0	0
1792	non gla	72	0	0	0	0	0	0						6		0	0			0	0		1	0	0	0
1794	non gla	72	0	0	1	0	0	0						4		1	1			0	0		1	0	0	0
1823	non gla	72	1	0	0	1	0	0						6		0	0			0	0		1	0	0	0
1833	non gla	72	0	0	1	0	0	0						4		0	1			0	0		1	0	0	0
1852	non gla	72	1	1	0	0	0	1						6		0	0			0	0		1	0	0	0
1894	non gla	72	1	0	0	0	0	1						10		0	0			0	0		1	0	0	0
1948	non gla	72	1	0	0	0	0	0						4		0	1			0	0		1	0	0	0
1956	non gla	72	0	0	0	0	0	0						6		0	0			0	0		1	0	0	0
2081	non gla	72	1	0	0	0	0	0						6		0	0			0	0		1	0	0	0
2334	non gla	72	1	0	0	0	0	1						6		0	0			0	0		1	0	0	0
2385	non gla	72	1	0	0	0	0	0						4		0	1			0	0		1	0	0	0
2439	non gla	72	1	0	0	0	0	0						6		1	0			0	0		1	0	0	0
2496	non gla	72	0	1	0	0	0	0						4		0	1			0	0		1	0	0	0
2785	non gla	72	0	0	1	1	0	0						2		2	1			0	0		1	0	0	0
2852	non gla	72	1	0	0	0	0	0						4		2	1			0	0		1	0	0	0
3108	non gla	72	1	0	0	0	0	0						6		0	0			0	0		1	0	0	0
3158	non gla	72	0	0	0	0	0	0						4		0	1			0	0		1	0	0	0
3169	non gla	72	1	0	0	0	0	0						4		0	1			0	0		1	0	0	0
3208	non gla	72	0	1	0	1	1	0						6		1	0			0	0		1	0	0	0
3377	non gla	72	0	0	1	0	1	1						4		0	1			0	0		1	0	0	0
722	non gla	73	1	0	0	0	0	0						3		0	1			0	0		1	0	0	0
904	non gla	73	0	0	0	0	0	0						6		0	0			0	0		1	0	0	0
1191	non gla	73	0	1	0	0	0	0						6		1	0			0	0		1	0	0	0
1561	non gla	73	0	1	1	1	1	1						3		0	1			0	0		1	0	0	0
1636	non gla	73	0	0	0	0	0	0						4		0	1			0	0		1	0	0	0
1656	non gla	73	0	0	0	0	0	0						6		0	0			0	0		1	0	0	0
1771	non gla	73	1	0	0	0	0	0						4		0	1			0	0		1	0	0	0
2129	non gla	73	0	0	0	0	0	0						6		0	0			0	0		1	0	0	0
2324	non gla	73	1	0	0	0	0	1						6		0	0			0	0		1	0	0	0
2615	non gla	73	1	0	0	1	0	1						6		0	0			0	0		1	0	0	0
2860	non gla	73	0	0	0	0	0	0						6		0	0			0	0		1	0	0	0
3034	non gla	73	0	0	0	0	0	0						4		0	1			0	0					0
3242	non gla	73	0	1	1	0	0	0						4		1	1			0	0		1	0	0	0
429	non gla	74	0	0	0	0	0	0				9		3		1	1	0		0	0		1	0	0	0
484	non gla	74	1	1	0	0	0	0						4		2	1			0	0		1	0	0	0
775	non gla	74	1	0	0	0	0	0						2		1	1			0	0		1	0	0	0
1015	non gla	74	1	1	0	0	0	0						3		1	1			0	0		1	0	0	0
1519	non gla	74	1	1	0	0	0	1						6		0	0			0	0		1	0	0	0
1573	non gla	74	1	0	1	0	0	1						7		0	0			0	0		1	0	0	0
1580	non gla	74	0	0	0	1	0	0						4		0	1			0	0		1	0	0	0
1611	non gla	74	0	0	0	0	0	0						3		0	1			0	0		1	0	0	0
1614	non gla	74	0	0	0	0	0	0						4		0	1			0	0		1	0	0	0
1628	non gla	74	0	0	0	1	0	1						3		1	1			0	0		1	0	0	0
1703	non gla	74	1	0	0	0	0	0						6		0	0			0	0		1	0	0	0
1788	non gla	74	0	0	0	0	0	0						6		0	0			0	0		1	0	0	0
1843	non gla	74	1	0	0	0	0	0						3		0	1			0	0		1	0	0	0
1861	non gla	74	0	0	0	0	0	0						6		0	0			0	0		1	0	0	0
1979	non gla	74	1	0	0	0	0	0						6		0	0			0	0		1	0	0	0
2131	non gla	74	1	0	0	1	0	1						6		0	0			0	0		1	0	0	0
2246	non gla	74	1	0	1	0	0	0						6		0	0			0	0		1	0	0	0
2499	non gla	74	0	0	0	0	0	0						4		0	1			0	0		1	0	0	0
2505	non gla	74	0	0	0	0	0	0						4		0	1			0	0		1	0	0	0
2610	non gla	74	0	0	0	1	0	0						2		2	1			0	0		1	0	0	0
2673	non gla	74	1	0	0	0	0	1						4		0	1			0	0		1	0	0	0
2804	non gla	74	0	0	0	0	0	0						6		0	0			0	0		1	0	0	0
2828	non gla	74	1	0	1	0	0	0						4		1	1			0	0		1	0	0	0
3407	non gla	74	1	0	0	0	0	1						6		0	0			0	0		1	0	0	0
3409	non gla	74	1	0	0	0	0	0						6		0	0			0	0		1	0	0	0
430	non gla	75	0	0	0	0	0	0				5		3		1	1	1		0	0		1	0	0	0
460	non gla	75	1	0	0	0	0	0						7		0	0			0	0		1	0	0	0
556	non gla	75	0	0	0	0	0	0						6		0	0			0	0		1	0	0	0
692	non gla	75	0	0	0	0	0	0						3		0	1			0	0		1	0	0	0
1109	non gla	75	0	1	0	0	0	0								1				0	0		1	0	0	0
1516	non gla	75	1	0	0	0	0	0						6		0	0			0	0		1	0	0	0
1567	non gla	75	0	0	1	0	0	0						4		1	1			0	0		1	0	0	0
1582	non gla	75	0	0	0	1	0	0						7		0	0			0	0		1	0	0	0
1593	non gla	75	0	0	1	1	0	1						6		0	0			0	0		1	0	0	0
1612	non gla	75	0	0	0	0	0	0						6		0	0			0	0		1	0	0	0
1753	non gla	75	1	0	0	0	0	0						6		0	0			0	0		1	0	0	0
1778	non gla	75	1	0	0	0	0	0						6		0	0			0	0		1	0	0	0
1929	non gla	75	1	0	1	1	0	1						6		0	0			0	0		1	0	0	0
2070	non gla	75	0	0	1	0	0	0						4		0	1			0	0		1	0	0	0
2167	non gla	75	1	0	0	0	0	0						6		0	0			0	0		1	0	0	0
2653	non gla	75	1	0	0	0	0	0						4		0	1			0	0		1	0	0	0
2924	non gla	75	1	1	1	0	0	1						6		0	0			0	0		1	0	0	0
3084	non gla	75	0	1	0	0	0	0						2		0	1			0	0		1	0	0	0
3210	non gla	75	0	0	0	0	0	0						4		0	1			0	0		1	0	0	0
55	non gla	76	0	0	1	1	1	1						4		0	1			0	0		1	0	0	0
1481	non gla	76	1	0	0	0	0	0						6		0	0			0	0		1	0	0	0
1532	non gla	76	1	0	1	0	0	0						3		0	1			0	0		1	0	0	0
1539	non gla	76	1	0	0	0	0	0						4		0	1			0	0		1	0	0	0
1562	non gla	76	0	0	0	0	0	0						6		0	0			0	0		1	0	0	0
1619	non gla	76	0	0	0	0	0	0						3		0	1			0	0		1	0	0	0
1624	non gla	76	1	0	0	0	0	0						6		0	0			0	0		1	0	0	0
1664	non gla	76	1	0	1	0	0	1						6		0	0			0	0		1	0	0	0
1809	non gla	76	0	1	1	1	1	1						2		2	1			0	0		1	0	0	0
2683	non gla	76	1	0	0	0	0	0						3		0	1			0	0		1	0	0	0
3206	non gla	76	0	1	1	0	0	1						2		0	1			0	0		1	0	0	0
53	non gla	77	0	0	0	0	0	1						6		0	0			0	0		1	0	0	0
511	non gla	77	0	0	1	0	0	0						3		0	1			0	0		1	0	0	0
969	non gla	77	0	0	0	1	0	0						3		0	1			0	0		1	0	0	0
1351	non gla	77	1	1	1	0	0	1						6		1	0			0	0		1	0	0	0
1558	non gla	77	1	0	0	0	0	0						3		0	1			0	0		1	0	0	0
1617	non gla	77	1	0	1	1	0	1						6		0	0			0	0		1	0	0	0
1622	non gla	77	0	0	0	0	0	0						6		0	0			0	0		1	0	0	0
1745	non gla	77	1	0	0	0	0	0						3		0	1			0	0		1	0	0	0
1848	non gla	77	0	0	0	0	0	0						6		0	0			0	0		1	0	0	0
2132	non gla	77	0	0	0	0	0	0						6		0	0			0	0		1	0	0	0
2395	non gla	77	1	0	0	0	0	0						4		0	1			0	0		1	0	0	0
2561	non gla	77	1	0	1	1	0	1						6		0	0			0	0		1	0	0	0
2565	non gla	77	1	1	1	0	0	0				25		6		0	0	0		0	0		1	0	0	0
2946	non gla	77	1	0	0	0	0	0						6		1	0			0	0		1	0	0	0
3315	non gla	77	1	0	0	0	0	0						3		0	1			0	0		1	0	0	0
358	non gla	78	1	0	1	0	0	0						8		0	0			0	0		1	0	0	0
360	non gla	78	1	0	0	0	0	0						6		0	0			0	0		1	0	0	0
452	non gla	78	0	0	0	0	0	1						3		0	1			0	0		1	0	0	0
514	non gla	78	1	0	0	0	0	0						7		0	0			0	0		1	0	0	0
727	non gla	78	0	0	0	0	0	0						6		0	0			0	0		1	0	0	0
1548	non gla	78	0	0	0	0	0	0						3		0	1			0	0		1	0	0	0
1586	non gla	78	0	0	0	1	0	0						4		1	1			0	0		1	0	0	0
1588	non gla	78	0	0	0	0	1	0						4		0	1			0	0		1	0	0	0
1650	non gla	78	0	0	0	1	0	0						4		0	1			0	0		1	0	0	0
1760	non gla	78	1	0	0	1	0	0						3		0	1			0	0		1	0	0	0
2138	non gla	78	1	0	0	0	0	0						6		0	0			0	0		1	0	0	0
2166	non gla	78	1	0	0	0	0	1						6		0	0			0	0		1	0	0	0
2245	non gla	78	0	0	0	0	0	0						4		0	1			0	0		1	0	0	0
2480	non gla	78	0	0	0	0	0	0						6		0	0			0	0		1	0	0	0
2508	non gla	78	1	0	0	0	0	0						3		0	1			0	0		1	0	0	0
2857	non gla	78	0	0	1	1	0	1				23		6		0	0	0		0	0		1	0	0	0
2993	non gla	78	0	1	0	0	0	0						4		0	1			0	0		1	0	0	0
3027	non gla	78	1	0	0	0	0	1						4		0	1			0	0		1	0	0	0
52	non gla	79	0	0	0	0	0	0						8		0	0			0	0		1	0	0	0
454	non gla	79	1	0	0	0	0	0						7		0	0			0	0		1	0	0	0
698	non gla	79	1	0	0	0	0	0						8		1	0			0	0		1	0	0	0
931	non gla	79	0	1	1	0	0	0						4		0	1			0	0		1	0	0	0
1484	non gla	79	1	0	0	0	0	0						7		0	0			0	0		1	0	0	0
1518	non gla	79	0	1	1	0	0	1						3		1	1			0	0		1	0	0	0
1608	non gla	79	0	0	0	0	0	0						6		1	0			0	0		1	0	0	0
1634	non gla	79	1	0	0	0	0	0						4		0	1			0	0		1	0	0	0
1736	non gla	79	1	0	0	0	0	0						6		0	0			0	0		1	0	0	0
1890	non gla	79	0	1	1	0	0	0						4		0	1			0	0		1	0	0	0
1944	non gla	79	0	0	0	0	0	1						6		1	0			0	0		1	0	0	0
2537	non gla	79	0	0	0	0	0	0						4		1	1			0	0		1	0	0	0
2725	non gla	79	0	0	1	0	0	0						2		0	1			0	0		1	0	0	0
3196	non gla	79	0	0	0	0	0	0						6		0	0			0	0		1	0	0	0
3221	non gla	79	0	0	0	1	0	0						4		0	1			0	0		1	0	0	0
3320	non gla	79	0	0	0	0	0	0						4		0	1			0	0		1	0	0	0
557	non gla	80	1	1	1	0	0	0						4		1	1			0	0		1	0	0	0
699	non gla	80	0	0	0	0	0	0						7		1	0			0	0		1	0	0	0
1490	non gla	80	1	0	0	1	0	1						6		0	0			0	0		1	0	0	0
1744	non gla	80	0	0	0	0	0	0						3		1	1			0	0		1	0	0	0
2377	non gla	80	0	0	0	0	0	0						6		0	0			0	0		1	0	0	0
2394	non gla	80	0	0	0	0	0	0						4		0	1			0	0		1	0	0	0
2942	non gla	80	0	1	0	0	0	0						6		2	0			0	0		1	0	0	0
3109	non gla	80	0	0	0	1	0	0						6		0	0			0	0		1	0	0	0
3209	non gla	80	0	0	0	0	0	0						6		1	0			0	0		1	0	0	0
461	non gla	81	1	0	0	0	0	0						10		1	0			0	0		1	0	0	0
522	non gla	81	0	0	0	0	0	0						6		0	0			0	0		1	0	0	0
1565	non gla	81	1	0	0	0	0	1						7		0	0			0	0		1	0	0	0
1692	non gla	81	1	0	0	0	0	0						4		0	1			0	0		1	0	0	0
1699	non gla	81	1	0	0	0	0	0						6		0	0			0	0		1	0	0	0
1724	non gla	81	0	0	1	1	0	1				8		3		1	1	0		0	0		1	0	0	0
2647	non gla	81	0	1	1	0	0	1						6		0	0			0	0		1	0	0	0
2851	non gla	81	0	1	0	0	0	0				13		2		0	1	0		0	0		1	0	0	0
2948	non gla	81	1	0	0	0	0	1						6		0	0			0	0		1	0	0	0
3121	non gla	81	1	0	0	0	0	0						6		0	0			0	0		1	0	0	0
303	non gla	82	1	0	0	0	0	0						7		0	0			0	0		1	0	0	0
853	non gla	82	0	0	1	1	0	1						3		0	1			0	0		1	0	0	0
1331	non gla	82	0	0	0	0	0	1						6		0	0			0	0		1	0	0	0
1550	non gla	82	0	0	1	0	0	0						3		0	1			0	0		1	0	0	0
1607	non gla	82	1	0	0	0	0	0						4		0	1			0	0		1	0	0	0
1630	non gla	82	0	0	1	0	1	1						6		0	0			0	0		1	0	0	0
2393	non gla	82	1	0	0	0	0	0						4		0	1			0	0		1	0	0	0
2420	non gla	82	0	0	0	0	0	0						6		0	0			0	0		1	0	0	0
1734	non gla	83	1	0	1	0	0	0						6		0	0			0	0		1	0	0	0
2023	non gla	83	0	0	0	0	0	0						7		0	0			0	0		1	0	0	0
2371	non gla	83	1	0	0	1	0	0						3		0	1			0	0		1	0	0	0
2430	non gla	83	1	0	0	0	0	0						6		0	0			0	0		1	0	0	0
3104	non gla	83	0	0	1	0	0	1						2		0	1			0	0		1	0	0	0
2603	non gla	84	0	1	1	0	0	1						6		0	0			0	0		1	0	0	0
38	non gla	85	0	1	1	1	1	1						7		0	0			0	0		1	0	0	0
1475	non gla	85	1	0	0	1	1	1						3		1	1			0	0		1	0	0	0
1666	non gla	85	0	0	0	0	0	0						3		1	1			0	0		1	0	0	0
2530	non gla	85	1	0	0	0	0	0						6		0	0			0	0		1	0	0	0
3151	non gla	85	1	0	0	0	0	0						6		0	0			0	0		1	0	0	0
5	non gla	86	0	0	1	0	0	0				25		7		0	0	0								0
571	non gla	86	0	0	0	1	0	0						4		2	1			0	0		1	0	0	0
1584	non gla	87	0	0	0	0	0	0						6		0	0			0	0		1	0	0	0
3160	non gla	88	0	0	0	0	0	0						3		0	1			0	0		1	0	0	0
2850	non gla	90	0	0	0	0	0	0						2		2	1			0	0		1	0	0	0
14	non gla	91	0	1	1	1	1	1				17		3		2	1	0		0	0		1	0	0	0
3022	non gla	93	0	0	0	0	0	0						3		1	1			0	0		1	0	0	0
3394	non gla	93	1	0	0	1	0	1						6		0	0			0	0		1	0	0	0
2549	non gla	54	1	0	0	0	0	0						6		0	0			0	0		1	0	0	0
2471	non gla	57	1	0	0	0	0	0						6		0	0			0	0		1	0	0	0
734	non gla	58	0	1	1	0	0	0						6		0	0			0	0		1	0	0	0
3071	non gla	58	0	1	1	0	0	0						6		0	0			0	0		1	0	0	0
1928	non gla	60	0	0	0	0	0	0						6		0	0			0	0		1	0	0	0
1909	non gla	62	1	0	0	0	0	0						6		0	0			0	0		1	0	0	0
3224	non gla	62	0	0	0	0	0	0						6		1	0			0	0		1	0	0	0
6	non gla	63	0	0	0	1	0	0						2		2	1									0
978	non gla	63	0	0	0	0	0	0						3		0	1			0	0		1	0	0	0
983	non gla	63	0	0	0	0	0	0						6		0	0			0	0		1	0	0	0
1793	non gla	63	1	0	0	1	1	0						3		1	1			0	0		1	0	0	0
2184	non gla	63	0	1	0	0	0	0						4		1	1			0	0		1	0	0	0
552	non gla	64	0	1	0	0	0	0						2		1	1			0	0		1	0	0	0
1952	non gla	64	0	0	1	0	0	1						3		0	1			0	0		1	0	0	0
2830	non gla	64	0	0	1	0	0	0						6		1	0			0	0		1	0	0	0
19	non gla	65	0	0	0	0	0	1				25		10		0	0	0		0	0		1	0	0	0
447	non gla	65	0	1	0	0	0	0						2		0	1			0	0		1	0	0	0
1487	non gla	65	0	0	0	0	0	0						6		0	0			0	0		1	0	0	0
1569	non gla	65	0	0	0	0	0	0						4		0	1			0	0		1	0	0	0
1938	non gla	65	0	0	0	1	0	0						3		0	1			0	0		1	0	0	0
2392	non gla	65	0	0	0	0	0	0						4		0	1			0	0		1	0	0	0
2513	non gla	65	0	0	0	0	0	0						4		0	1			0	0		1	0	0	0
2678	non gla	65	1	0	1	1	0	0						6		0	0			0	0		1	0	0	0
664	non gla	66	0	0	0	0	0	0						4		0	1			0	0		1	0	0	0
1933	non gla	66	0	0	1	0	0	0						3		0	1			0	0		1	0	0	0
31	non gla	67	0	0	1	0	1	1						6		0	0			0	0		1	0	0	0
1651	non gla	67	0	1	0	0	0	0						6		0	0			0	0		1	0	0	0
1832	non gla	67	0	1	1	0	0	0						3		0	1			0	0		1	0	0	0
2933	non gla	67	0	0	0	0	0	0						6		0	0			0	0		1	0	0	0
2832	non gla	68	0	0	0	1	0	0						6		1	0			0	0		1	0	0	0
3066	non gla	68	0	0	0	0	0	0						3		0	1			0	0		1	0	0	0
3181	non gla	68	1	1	0	0	0	0						6		0	0			0	0		1	0	0	0
377	non gla	69	0	0	0	0	0	0						6		0	0			0	0		1	0	0	0
891	non gla	69	0	0	0	0	0	0						7		0	0			0	0		1	0	0	0
1522	non gla	69	0	0	0	0	0	0						6		0	0			0	0		1	0	0	0
1684	non gla	69	0	0	1	0	0	0						3		0	1			0	0		1	0	0	0
2536	non gla	69	1	0	1	0	0	1						6		0	0			0	0		1	0	0	0
3299	non gla	69	1	0	0	0	0	0						0		1	1			0	0		1	0	0	0
1640	non gla	70	0	0	0	0	1	0				4		3		2	1	1		0	0		1	0	0	0
2258	non gla	70	1	0	0	0	0	0						6		0	0			0	0		1	0	0	0
153	non gla	71	0	1	0	0	0	0				1		7		1	0	1		0	0		1	0	0	0
616	non gla	71	0	0	0	0	0	0						6		0	0			0	0		1	0	0	0
1354	non gla	71	0	0	0	0	0	0						6		1	0			0	0		1	0	0	0
3069	non gla	71	1	0	0	0	0	0						3		0	1			0	0		1	0	0	0
898	non gla	72	0	0	1	1	0	0				7		3		0	1	0		0	0		1	0	0	0
2317	non gla	72	0	0	1	1	0	0						3		0	1			0	0		1	0	0	0
2474	non gla	72	0	1	1	0	0	0						6		1	0			0	0		1	0	0	0
2834	non gla	72	1	0	0	1	0	1						2		0	1			0	0		1	0	0	0
3306	non gla	72	1	0	1	0	0	0						3		0	1			0	0		1	0	0	0
443	non gla	73	1	0	0	0	0	0						6		0	0			0	0		1	0	0	0
456	non gla	73	0	0	0	0	0	0						7		0	0			0	0		1	0	0	0
1977	non gla	73	0	0	0	1	0	0						6		0	0			0	0		1	0	0	0
2935	non gla	73	1	0	0	0	0	0						4		0	1			0	0		1	0	0	0
1623	non gla	74	0	1	0	0	0	0						6		0	0			0	0		1	0	0	0
1648	non gla	74	1	0	0	0	0	1						6		0	0			0	0		1	0	0	0
918	non gla	75	0	0	0	0	0	0						3		0	1			0	0		1	0	0	0
1540	non gla	75	1	0	1	0	0	0						3		0	1			0	0		1	0	0	0
2376	non gla	75	1	0	0	0	0	1						6		0	0			0	0		1	0	0	0
3310	non gla	75	1	0	0	1	0	0						1		0	1			0	0		1	0	0	0
558	non gla	76	0	0	0	1	0	0						2		0	1			0	0		1	0	0	0
1350	non gla	76	0	1	1	1	0	0						6		1	0			0	0		1	0	0	0
1818	non gla	76	0	0	0	0	0	0						3		0	1			0	0		1	0	0	0
654	non gla	77	0	0	1	0	1	1				20		0		2	1	0		0	0		1	0	0	0
900	non gla	77	1	0	0	0	0	0						3		1	1			0	0		1	0	0	0
913	non gla	77	1	0	0	0	0	1						6		1	0			0	0		1	0	0	0
1020	non gla	77	0	1	0	0	0	0						0		2	1			0	0		1	0	0	0
1803	non gla	77	1	0	0	0	0	0						6		2	0			0	0		1	0	0	0
1780	non gla	78	1	0	0	0	0	0						7		0	0			0	0		1	0	0	0
1950	non gla	78	0	0	0	0	0	0						6		0	0			0	0		1	0	0	0
2076	non gla	78	1	0	0	0	0	0						5		0	1			0	0		1	0	0	0
1763	non gla	79	0	1	0	1	0	0						3		0	1			0	0		1	0	0	0
1976	non gla	79	1	0	0	0	0	0						6		0	0			0	0		1	0	0	0
2159	non gla	79	0	0	0	0	0	0						3		1	1			0	0		1	0	0	0
3117	non gla	79	1	0	0	0	0	0						6		0	0			0	0		1	0	0	0
2049	non gla	80	1	0	0	0	0	0						6		0	0			0	0		1	0	0	0
2128	non gla	80	1	0	0	0	0	0						2		0	1			0	0		1	0	0	0
3172	non gla	80	0	0	0	0	0	0						6		0	0			0	0		1	0	0	0
2054	non gla	81	1	0	1	0	0	1						6		0	0			0	0		1	0	0	0
7	non gla	82	0	0	1	1	0	0				25		1		2	1	0								0
1476	non gla	82	1	0	0	0	0	0						3		1	1			0	0		1	0	0	0
1544	non gla	82	0	0	0	0	0	0						2		0	1			0	0		1	0	0	0
2383	non gla	82	1	0	0	0	0	0						6		0	0			0	0		1	0	0	0
2547	non gla	82	0	0	0	0	0	0						6		0	0			0	0		1	0	0	0
520	non gla	83	0	0	0	0	0	0						3		2	1			0	0		1	0	0	0
995	non gla	83	1	0	0	0	0	0						8		0	0			0	0		1	0	0	0
1860	non gla	83	1	0	0	0	0	0						6		0	0			0	0		1	0	0	0
2915	non gla	84	1	0	0	0	0	0						4		0	1			0	0		1	0	0	0
365	non gla	85	0	0	1	0	0	0						6		0	0			0	0		1	0	0	0
614	non gla	85	1	0	1	0	0	0						6		0	0			0	0		1	0	0	0
2400	non gla	85	1	0	1	1	0	0						6		0	0			0	0		1	0	0	0
887	non gla	87	0	0	0	0	0	0						9		0	0			0	0		1	0	0	0
940	non gla	87	1	1	1	0	0	1						6		0	0			0	0		1	0	0	0
1575	non gla	87	1	0	0	0	0	0						8		0	0			0	0		1	0	0	0
1702	non gla	87	0	0	0	0	0	1						6		0	0			0	0		1	0	0	0
2638	non gla	87	0	0	0	0	0	1						6		2	0			0	0		1	0	0	0
2790	non gla	87	0	0	1	0	0	0						6		0	0			0	0		1	0	0	0
1119	non gla	88	0	0	0	0	0	0						6		0	0			0	0		1	0	0	0
3305	non gla	88	0	0	0	0	0	0						2		1	1			0	0		1	0	0	0
2812	non gla	90	0	0	0	0	0	0						4		0	1			0	0		1	0	0	0
2938	non gla	90	0	0	0	0	0	0						2		2	1			0	0		1	0	0	0
1631	non gla	91	0	0	0	0	0	0						2		0	1			0	0		1	0	0	0
769	non gla	92	1	0	1	0	0	0						3		1	1			0	0		1	0	0	0
1549	non gla	59	0	0	1	1	0	0						6		0	0			0	1		1	0	0	0
1595	non gla	60	0	0	0	0	0	0						4		0	1			0	1		1	0	0	0
191	non gla	61	0	0	1	0	1	0				24		4		0	1	0		0	1		1	0	0	0
304	non gla	63	1	0	0	0	0	0						6		0	0			0	1		1	0	0	0
1646	non gla	63	0	0	0	0	0	0						6		0	0			0	1		1	0	0	0
1533	non gla	65	1	1	0	0	0	1						6		0	0			0	1		1	0	0	0
860	non gla	66	0	0	0	0	0	0						3		0	1			0	1		1	0	0	0
1798	non gla	66	1	0	1	0	0	0						6		0	0			0	1		1	0	0	0
509	non gla	67	0	0	1	0	1	0				8		6		1	0	0		0	1		1	0	0	0
577	non gla	67	0	0	0	0	0	1						6		0	0			0	1		1	0	0	0
2309	non gla	67	0	0	0	1	0	0						1		0	1			0	1		1	0	0	0
1813	non gla	69	0	0	1	1	0	1						2		0	1			0	1		1	0	0	0
2833	non gla	69	0	0	0	1	0	1						3		0	1			0	1		1	0	0	0
586	non gla	70	1	0	1	0	0	0						6		0	0			0	1		1	0	0	0
1851	non gla	70	0	0	0	0	0	0						4		0	1			0	1		1	0	0	0
2522	non gla	70	0	0	0	0	0	0						4		0	1			0	1		1	0	0	0
40	non gla	71	0	1	0	0	0	1						7		0	0			0	1		1	0	0	0
533	non gla	71	0	0	0	0	0	0						6		0	0			0	1		1	0	0	0
1829	non gla	71	0	0	0	1	0	0						6		0	0			0	1		1	0	0	0
1355	non gla	72	0	0	0	0	0	0						3		1	1			0	1		1	0	0	0
1525	non gla	72	0	1	1	1	0	0						6		0	0			0	1		1	0	0	0
1579	non gla	74	0	0	0	0	0	0						3		0	1			0	1		1	0	0	0
1841	non gla	74	0	0	1	1	0	1						6		0	0			0	1		1	0	0	0
3119	non gla	74	0	0	0	0	0	0						3		0	1			0	1		1	0	0	0
1779	non gla	76	0	0	1	0	0	0						6		0	0			0	1		1	0	0	0
3016	non gla	76	0	0	0	1	0	1						6		0	0			0	1		1	0	0	0
1358	non gla	77	0	0	0	0	0	0				20		4		1	1	0		0	1		1	0	0	0
2024	non gla	78	0	0	0	1	0	0						6		0	0			0	1		1	0	0	0
2197	non gla	78	0	0	0	1	0	0						6		0	0			0	1		1	0	0	0
2506	non gla	78	0	0	1	0	0	1						6		0	0			0	1		1	0	0	0
2858	non gla	78	1	0	0	0	0	1						6		0	0			0	1		1	0	0	0
3201	non gla	78	0	0	1	0	0	1						2		0	1			0	1		1	0	0	0
72	non gla	79	0	0	0	0	0	0						3		1	1			0	1		1	0	0	0
895	non gla	79	1	0	0	0	0	0						6		0	0			0	1		1	0	0	0
1528	non gla	82	0	0	0	1	0	0						4		0	1			0	1		1	0	0	0
1635	non gla	82	0	1	0	0	0	0						6		0	0			0	1		1	0	0	0
1850	non gla	82	1	0	0	0	0	0						4		0	1			0	1		1	0	0	0
1854	non gla	82	0	0	0	1	0	0						6		0	0			0	1		1	0	0	0
2063	non gla	82	1	0	0	0	0	0						6		0	0			0	1		1	0	0	0
278	non gla	83	0	0	0	0	0	0						8		0	0			0	1		1	0	0	0
605	non gla	83	0	0	0	0	0	1						1		0	1			0	1		1	0	0	0
2916	non gla	83	0	0	0	0	0	0						2		0	1			0	1		1	0	0	0
894	non gla	85	1	0	0	0	0	0						7		0	0			0	1		1	0	0	0
948	non gla	85	0	0	0	0	0	0						6		1	0			0	1		1	0	0	0
2859	non gla	85	0	0	0	0	0	0						2		1	1			0	1		1	0	0	0
2950	non gla	87	0	0	0	0	0	0						6		0	0			0	1		1	0	0	0
3115	non gla	55	1	0	0	0	0	0						6		1	0			0	2		1	0	0	0
379	non gla	58	0	0	0	0	0	0						3		0	1			0	2		1	0	0	0
369	non gla	64	1	0	0	1	0	0						7		0	0			0	2		1	0	0	0
1529	non gla	66	0	1	1	1	0	1						4		0	1			0	2		1	0	0	0
1616	non gla	66	0	1	1	1	0	1						3		0	1			0	2		1	0	0	0
3167	non gla	66	1	0	1	1	0	0						6		0	0			0	2		1	0	0	0
938	non gla	67	0	0	0	0	0	0				21		6		0	0	0		0	2		1	0	0	0
2190	non gla	71	1	0	1	0	0	0						3		0	1			0	2		1	0	0	0
125	non gla	74	0	0	0	0	0	0						3		0	1			0	2		1	0	0	0
366	non gla	77	0	1	1	0	0	1						6		0	0			0	2		1	0	0	0
2191	non gla	77	0	0	1	0	0	0						4		0	1			0	2		1	0	0	0
1839	non gla	85	1	0	0	0	0	0						4		0	1			0	2		1	0	0	0
235	non gla	51	1	0	0									8		0	0			0	3		1	0	0	0
903	non gla	51	1	0	0	0	0	0						4		2	1			0	3		1	0	0	0
151	non gla	54	0	0	1	1	0	0						6		0	0			0	3		1	0	0	0
642	non gla	54	0	0	0	0	0	0						6		0	0			0	3		1	0	0	0
1919	non gla	54	0	1	1	0	1	1						6		0	0			0	3		1	0	0	0
2212	non gla	54	0	1	1	0	0	1						3		0	1			0	3		1	0	0	0
2928	non gla	54	1	0	1	0	0	1						3		0	1			0	3		1	0	0	0
738	non gla	55	0	0	0	0	0	0				16		7		0	0	0		0	3		1	0	0	0
1359	non gla	55	0	0	0	0	0	0						4		0	1			0	3		1	0	0	0
1766	non gla	56	0	0	0	0	0	0						6		0	0			0	3		1	0	0	0
1759	non gla	57	0	0	1	0	0	0						3		0	1			0	3		1	0	0	0
2541	non gla	57	1	0	0	0	0	0						2		0	1			0	3		1	0	0	0
2712	non gla	57	0	0	0	0	0	0						2		1	1			0	3		1	0	0	0
2202	non gla	58	1	0	0	0	0	0						6		0	0			0	3		1	0	0	0
2607	non gla	58	0	1	1	0	0	0						2		1	1			0	3		1	0	0	0
2980	non gla	58	0	0	0	0	0	0						2		0	1			0	3		1	0	0	0
2250	non gla	60	0	0	1	1	0	0				28		4		1	1	0		0	3		1	0	0	0
2797	non gla	60	0	1	1	0	0	1						3		0	1			0	3		1	0	0	0
279	non gla	61	0	0	1	0	0	0						8		0	0			0	3		1	0	0	0
1695	non gla	64	0	0	0	0	0	0						7		0	0			0	3		1	0	0	0
1768	non gla	65	1	0	0	0	0	0						6		0	0			0	3		1	0	0	0
2694	non gla	66	0	0	0	0	0	0						6		0	0			0	3		1	0	0	0
2230	non gla	67	0	0	0	0	0	0						3		0	1			0	3		1	0	0	0
2689	non gla	67	1	1	1	0	0	0						4		0	1			0	3		1	0	0	0
1738	non gla	68	1	0	0	0	0	0						6		1	0			0	3		1	0	0	0
1761	non gla	68	0	0	1	0	0	0						3		0	1			0	3		1	0	0	0
2221	non gla	68	1	0	0	1	0	1						6		0	0			0	3		1	0	0	0
2590	non gla	68	0	0	0	0	0	0						6		0	0			0	3		1	0	0	0
457	non gla	69	0	0	0	0	0	0				8		6		0	0	0		0	3		1	0	0	0
789	non gla	70	1	0	0	0	0	0						6		0	0			0	3		1	0	0	0
2602	non gla	70	0	0	0	1	0	0						4		0	1			0	3		1	0	0	0
2636	non gla	70	1	0	1	0	0	1				14		6		0	0	0		0	3		1	0	0	0
2838	non gla	70	0	0	1	0	0	0						6		0	0			0	3		1	0	0	0
165	non gla	71	1	0	0	0	0	0						6		0	0			0	3		1	0	0	0
951	non gla	71	1	0	1	1	0	0						6		0	0			0	3		1	0	0	0
2441	non gla	71	0	0	1	1	0	1						6		0	0			0	3		1	0	0	0
975	non gla	73	0	0	0	0	0	0						3		1	1			0	3		1	0	0	0
378	non gla	74	0	0	0	0	0	0						4		0	1			0	3		1	0	0	0
3232	non gla	75	0	0	0	0	0	0						4		0	1			0	3		1	0	0	0
487	non gla	77	1	0	0	0	0	0						6		0	0			0	3		1	0	0	0
1578	non gla	77	1	0	0	0	0	0						4		0	1			0	3		1	0	0	0
2855	non gla	77	1	1	0	0	0	0						2		0	1			0	3		1	0	0	0
2927	non gla	77	0	0	1	1	0	0						6		0	0			0	3		1	0	0	0
458	non gla	78	0	0	1	0	1	0				16		6		0	0	0		0	3		1	0	0	0
720	non gla	78	1	0	0	0	0	0						4		0	1			0	3		1	0	0	0
1722	non gla	78	1	0	0	0	0	0						6		0	0			0	3		1	0	0	0
2849	non gla	78	0	0	1	0	0	0						3		1	1			0	3		1	0	0	0
239	non gla	79	1	0	0									6		0	0			0	3		1	0	0	0
440	non gla	81	0	0	0	0	0	0						6		0	0			0	3		1	0	0	0
620	non gla	81	0	1	0	0	0	0						3		0	1			0	3		1	0	0	0
2510	non gla	82	0	0	0	0	0	0						4		1	1			0	3		1	0	0	0
583	non gla	83	0	0	0	0	0	0						6		0	0			0	3		1	0	0	0
1637	non gla	83	0	1	1	0	1	1						3		1	1			0	3		1	0	0	0
1621	non gla	85	1	0	1	1	0	1				16		6		0	0	0		0	3		1	0	0	0
2391	non gla	85	0	0	0	0	0	0						4		1	1			0	3		1	0	0	0
1479	non gla	71	0	0	0	0	0	0						3		1	1			0	3		1	0	0	0
2316	non gla	71	0	1	1	1	1	1						3		1	1			0	3		1	0	0	0
721	non gla	72	0	0	0	0	0	0						3		0	1			0	3		1	0	0	0
2367	non gla	72	0	0	1	0	0	0						3		1	1			0	3		1	0	0	0
399	non gla	77	0	0	0	0	0	0						3		0	1			0	3		1	0	0	0
783	non gla	79	1	0	0	0	0	0						4		0	1			0	3		1	0	0	0
1372	non gla	79	0	0	0	0	0	0						4		0	1			0	3		1	0	0	0
1513	non gla	79	0	0	1	0	0	0						3		0	1			0	3		1	0	0	0
2233	non gla	80	0	0	0	0	0	0						6		0	0			0	3		1	0	0	0
2422	non gla	80	0	0	0	0	0	0						6		0	0			0	3		1	0	0	0
606	non gla	81	1	0	0	0	0	1						3		0	1			0	3		1	0	0	0
943	non gla	81	0	0	0	0	0	0						6		0	0			0	3		1	0	0	0
459	non gla	84	0	0	0	0	0	0						7		0	0			0	3		1	0	0	0
773	non gla	84	0	0	1	0	0	0						2		0	1			0	3		1	0	0	0
2501	non gla	84	0	0	0	0	0	0						6		0	0			0	3		1	0	0	0
936	non gla	88	1	0	0	0	0	0						6		0	0			0	3		1	0	0	0
3309	non gla	92	0	0	0	1	0	0						4		0	1			0	3		1	0	0	0
398	non gla	62	1	0	0	0	0	0						7		0	0			0	12		1	0	0	0
1906	non gla	75	0	0	1	0	0	0				35		6		0	0	0		0	12		1	0	0	0
695	non gla	72	1	0	0	0	0	1						6		0	0			0	13		1	0	0	0
2497	non gla	72	1	0	0	0	0	0						4		0	1			0	13		1	0	0	0
2256	non gla	75	1	0	0	0	0	1						6		1	0			0	13		1	0	0	0
1840	non gla	83	0	0	0	0	0	1						6		0	0			0	13		1	0	0	0
1023	non gla	55	0	1	0	1	0	1						4		0	1			0	23		1	0	0	0
2396	non gla	76	0	0	0	0	0	1						6		0	0			0	23		1	0	0	0
309	non gla	51	1	0	0	0	0	0						6		0	0			1	0		0	1	0	0
2096	non gla	51	0	1	1	1	0	0						2		0	1			1	0		0	1	0	0
2114	non gla	51	0	1	1	0	0	0						6		0	0			1	0		0	1	0	0
2825	non gla	51	0	0	1	0	0	1						0		1	1			1	0		0	1	0	0
3425	non gla	51	0	1	1	0	0	0						3		0	1			1	0		0	1	0	0
312	non gla	52	0	0	0	0	0	0						6		0	0			1	0		0	1	0	0
2142	non gla	52	0	1	1	0	0	0						2		1	1			1	0		0	1	0	0
2213	non gla	52	0	0	0	0	0	0						4		1	1			1	0		0	1	0	0
2746	non gla	52	0	0	1	0	0	1						3		1	1			1	0		0	1	0	0
2806	non gla	52	0	1	0	0	0	0						3		2	1			1	0		0	1	0	0
2871	non gla	52	0	1	1	1	0	1						6		1	0			1	0		0	1	0	0
93	non gla	53	0	0	0	0	0	0						6		0	0			1	0		0	1	0	0
250	non gla	53	0	1	1	0	0	0				20		6		0	0	0		1	0		0	1	0	0
626	non gla	53	0	1	0	0	0	0						6		1	0			1	0		0	1	0	0
982	non gla	53	1	0	1	0	0	0						6		0	0			1	0		0	1	0	0
2095	non gla	53	0	1	1	0	0	0						6		1	0			1	0		0	1	0	0
2460	non gla	53	0	1	1	0	0	0						2		2	1			1	0		0	1	0	0
2623	non gla	53	0	0	1	1	0	0						4		2	1			1	0		0	1	0	0
2716	non gla	53	1	1	1	1	0	1						3		0	1			1	0		0	1	0	0
2962	non gla	53	0	0	0	0	0	0				8		4		1	1	0		1	0		0	1	0	0
3267	non gla	53	0	0	0	0	0	0						3		0	1			1	0		0	1	0	0
157	non gla	54	0	0	0	0	0	0						4		0	1			1	0		0	1	0	0
289	non gla	54	1	0	1	0	0	0						6		0	0			1	0		0	1	0	0
621	non gla	54	0	0	1	0	0	0				35		6		0	0	0		1	0		0	1	0	0
1179	non gla	54	0	1	0	1	0	0						2		0	1			1	0		0	1	0	0
1229	non gla	54	1	0	0	1	0	0						6		1	0			1	0		0	1	0	0
1992	non gla	54	0	1	1	0	1	0						6		1	0			1	0		0	1	0	0
2068	non gla	54	0	0	0	0	0	0				6		6		2	0	0		1	0		0	1	0	0
2113	non gla	54	0	1	0	0	0	0						6		0	0			1	0		0	1	0	0
2172	non gla	54	0	1	1	0	1	0						3		0	1			1	0		0	1	0	0
322	non gla	55	0	1	1	0	0	0				10		6		0	0	0		1	0		0	1	0	0
446	non gla	55	0	1	1	0	0	0				3		2		1	1	1		1	0		0	1	0	0
1114	non gla	55	0	1	1	0	0	0				3		7		0	0	1		1	0		0	1	0	0
1965	non gla	55	1	0	0	0	0	0						6		0	0			1	0		0	1	0	0
2276	non gla	55	0	1	1	0	0	0						2		0	1			1	0		0	1	0	0
2303	non gla	55	0	1	1	0	0	1						2		0	1			1	0		0	1	0	0
2418	non gla	55	1	0	0	0	0	0						6		2	0			1	0		0	1	0	0
94	non gla	56	0	1	1	0	1	0				11		6		0	0	0		1	0		0	1	0	0
326	non gla	56	0	1	0	0	0	0						3		0	1			1	0		0	1	0	0
634	non gla	56	0	0	1	0	0	0				10		2		0	1	0		1	0		0	1	0	0
740	non gla	56	0	1	0	0	0	0						6		0	0			1	0		0	1	0	0
2011	non gla	56	0	1	1	0	1	0						2		2	1			1	0		0	1	0	0
2736	non gla	56	0	1	0	0	0	0						2		1	1			1	0		0	1	0	0
3029	non gla	56	0	0	1	0	0	1						4		1	1			1	0					0
192	non gla	57	0	1	0	0	0	0				4		6		0	0	1		1	0		0	1	0	0
198	non gla	57	0	0	0	0	0	0				10		3		0	1	0		1	0		0	1	0	0
1336	non gla	57	0	1	0	0	0	0						4		1	1			1	0		0	1	0	0
2310	non gla	57	0	1	0	0	1	0						2		0	1			1	0		0	1	0	0
2829	non gla	57	1	1	1	0	0	1						4		1	1			1	0		0	1	0	0
277	non gla	58	0	0	1	0	0	0						3		0	1			1	0		0	1	0	0
737	non gla	58	0	0	0	0	0	0						3		0	1			1	0		0	1	0	0
189	non gla	59	0	0	0	0	0	0						6		0	0			1	0		0	1	0	0
193	non gla	59	0	0	0	0	0	0				13		6		0	0	0		1	0		0	1	0	0
613	non gla	59	0	1	1	1	1	1						6		0	0			1	0		0	1	0	0
1967	non gla	59	0	1	0	1	0	0						2		1	1			1	0		0	1	0	0
89	non gla	60	0	1	0	1	0	0				8		2		0	1	0		1	0		0	1	0	0
204	non gla	60	0	1	0	0	0	0				13		3		0	1	0		1	0		0	1	0	0
593	non gla	60	0	1	0	0	0	0						6		1	0			1	0		0	1	0	0
697	non gla	60	0	0	0	0	0	1						7		0	0			1	0		0	1	0	0
2372	non gla	60	0	1	1	0	0	1						4		0	1			1	0		0	1	0	0
2574	non gla	60	0	0	1	0	0	1				5		1		0	1	1		1	0		0	1	0	0
2642	non gla	61	0	0	1	0	0	1						3		0	1			1	0		0	1	0	0
1682	non gla	62	0	0	1	0	0	0						3		1	1			1	0		0	1	0	0
2672	non gla	62	0	1	0	0	0	0						1		2	1			1	0		0	1	0	0
2686	non gla	62	0	1	1	1	0	0						2		0	1			1	0		0	1	0	0
167	non gla	63	1	0	0	0	0	0						7		0	0			1	0		0	1	0	0
1365	non gla	64	1	0	0	0	0	0						6		0	0			1	0		0	1	0	0
1489	non gla	64	1	1	1	0	0	1						7		0	0			1	0		0	1	0	0
2403	non gla	64	0	0	1	0	0	0						3		0	1			1	0		0	1	0	0
161	non gla	65	1	1	1	0	0	0				27		8		0	0	0		1	0		0	1	0	0
787	non gla	65	1	0	0	0	0	0				35		6		0	0	0		1	0		0	1	0	0
1120	non gla	65	0	0	0	0	0	0						4		0	1			1	0		0	1	0	0
1154	non gla	65	0	1	0	0	0	1						3		1	1			1	0		0	1	0	0
1253	non gla	65	0	1	0	0	0	0						6		1	0			1	0		0	1	0	0
2472	non gla	65	0	1	1	1	0	0						2		2	1			1	0		0	1	0	0
510	non gla	66	0	1	0	0	0	0				35		6		1	0	0		1	0		0	1	0	0
2346	non gla	66	0	1	0	0	0	0				5		2		2	1	1		1	0		0	1	0	0
8	non gla	67	0	0	0	0	0	1						1		2	1			1	0		0	1	0	0
105	non gla	67	0	0	1	0	0	0				9		2		1	1	0		1	0		0	1	0	0
892	non gla	67	1	0	0	0	0	0				5		7		1	0	1		1	0		0	1	0	0
1016	non gla	67	0	1	0	0	0	0						2		2	1			1	0		0	1	0	0
2384	non gla	67	0	0	1	0	0	1						6		0	0			1	0		0	1	0	0
2611	non gla	67	0	0	0	0	0	0						2		1	1			1	0		0	1	0	0
2958	non gla	67	0	1	0	0	0	0						6		0	0			1	0		0	1	0	0
521	non gla	68	0	1	1	0	0	0				11		4		1	1	0		1	0		0	1	0	0
2247	non gla	68	0	1	1	0	0	0						6		0	0			1	0		0	1	0	0
2374	non gla	68	0	0	0	0	0	0						3		1	1			1	0		0	1	0	0
2566	non gla	68	1	0	0	0	0	0						4		1	1			1	0		0	1	0	0
3322	non gla	68	0	0	0	0	0	0				5		2		0	1	1		1	0		0	1	0	0
327	non gla	69	0	0	0	0	0	0						3		0	1			1	0		0	1	0	0
1364	non gla	69	0	1	1	0	0	0				15		6		0	0	0		1	0		0	1	0	0
2960	non gla	69	0	0	0	0	0	0				2		3		1	1	1		1	0		0	1	0	0
3282	non gla	69	1	1	1	0	1	1						4		0	1			1	0		0	1	0	0
145	non gla	70	0	0	1	0	0	0				25		6		0	0	0		1	0		0	1	0	0
609	non gla	70	0	0	0	0	0	0						3		0	1			1	0		0	1	0	0
2027	non gla	70	1	0	0	0	0	0				20		6		2	0	0		1	0		0	1	0	0
2321	non gla	70	0	0	0	0	1	1				15		3		0	1	0		1	0		0	1	0	0
141	non gla	71	0	0	1	0	0	0				8		4		0	1	0		1	0		0	1	0	0
566	non gla	71	1	0	0	0	0	0						6		0	0			1	0		0	1	0	0
143	non gla	72	0	1	1	0	0	0						0		1	1			1	0		0	1	0	0
2714	non gla	72	0	0	0	0	0	0						6		0	0			1	0		0	1	0	0
2744	non gla	72	0	0	0	0	0	0						6		0	0			1	0		0	1	0	0
3406	non gla	72	0	0	0	0	0	0						6		0	0			1	0		0	1	0	0
3239	non gla	73	0	0	0	1	0	0				2		3		1	1	1		1	0		0	1	0	0
1	non gla	74	0	0	0	1	0	0						6		0	0			1	0		0	1	0	0
777	non gla	74	1	1	0	0	0	0						6		0	0			1	0		0	1	0	0
560	non gla	75	0	0	0	0	0	0						6		0	0			1	0		0	1	0	0
1688	non gla	75	0	1	1	1	1	1						6		0	0			1	0		0	1	0	0
1342	non gla	76	0	1	0	0	0	0						4		1	1			1	0		0	1	0	0
188	non gla	77	1	0	0	0	0	0						4		0	1			1	0		0	1	0	0
376	non gla	77	1	1	1	1	0	1						3		0	1			1	0		0	1	0	0
1679	non gla	78	0	1	1	0	0	1						6		0	0			1	0		0	1	0	0
1772	non gla	78	0	0	0	1	0	0						6		0	0			1	0		0	1	0	0
565	non gla	79	0	0	0	0	0	0						6		0	0			1	0		0	1	0	0
1346	non gla	79	0	1	0	1	0	0				23		4		0	1	0		1	0		0	1	0	0
2661	non gla	79	0	0	1	0	0	1						6		0	0			1	0		0	1	0	0
3270	non gla	79	1	1	0	0	0	0						6		0	0			1	0		0	1	0	0
284	non gla	80	0	1	1	0	0	0						6		2	0			1	0		0	1	0	0
781	non gla	80	0	0	0	1	0	0						6		0	0			1	0		0	1	0	0
611	non gla	81	0	0	0	0	0	0						6		0	0			1	0		0	1	0	0
3122	non gla	81	1	0	0	0	0	1						1		1	1			1	0		0	1	0	0
451	non gla	82	1	1	0	0	0	0						3		0	1			1	0		0	1	0	0
3199	non gla	82	1	0	0	0	0	1						2		1	1			1	0		0	1	0	0
1683	non gla	83	0	0	1	0	1	0						3		0	1			1	0		0	1	0	0
1819	non gla	85	0	0	0	0	0	0						6		0	0			1	0		0	1	0	0
1968	non gla	85	0	0	0	0	0	0						3		0	1			1	0		0	1	0	0
18	non gla	89	0	1	1	1	1	1						2		1	1			1	0		0	1	0	0
1887	non gla	52	0	0	0	0	1	0						6		1	0			1	0		0	1	0	0
3203	non gla	61	1	0	0	1	0	0						6		2	0			1	0		0	1	0	0
1974	non gla	67	0	0	1	0	1	0						6		0	0			1	0		0	1	0	0
1527	non gla	68	0	1	1	0	0	0				5		3		0	1	1		1	0		0	1	0	0
1815	non gla	68	0	0	1	0	0	1						6		0	0			1	0		0	1	0	0
2	non gla	71	0	0	0	0	0	0				21		8		0	0	0		1	0		0	1	0	0
2314	non gla	72	0	1	1	1	1	1						6		2	0			1	0		0	1	0	0
1363	non gla	75	1	0	0	0	0	0				15		6		0	0	0		1	0		0	1	0	0
2041	non gla	75	0	1	1	0	0	1						3		0	1			1	0		0	1	0	0
2598	non gla	77	0	0	0	0	0	0						4		2	1			1	0		0	1	0	0
1830	non gla	78	0	1	0	0	0	1						2		1	1			1	0		0	1	0	0
1869	non gla	79	1	1	1	1	0	0						2		0	1			1	0		0	1	0	0
1373	non gla	81	0	0	0	0	0	0						6		2	0			1	0		0	1	0	0
1895	non gla	81	1	0	0	0	0	0						10		0	0			1	0		0	1	0	0
1370	non gla	86	1	0	0	0	0	0				30		6		0	0	0		1	0		0	1	0	0
2568	non gla	88	1	1	0	0	0	0						2		1	1			1	0		0	1	0	0
929	non gla	91	0	0	0	0	0	0						3		1	1			1	0		0	1	0	0
1835	non gla	92	1	0	0	0	0	0						6		0	0			1	0		0	1	0	0
1721	non gla	60	0	0	0	0	0	0						6		0	0			1	1		0	1	0	0
71	non gla	62	0	0	1	0	0	1				30		7		0	0	0		1	1		0	1	0	0
1583	non gla	63	1	0	0	0	0	0						6		0	0			1	1		0	1	0	0
213	non gla	68	0	1	0		1							3		2	1			1	1		0	1	0	0
432	non gla	71	1	0	0	0	0	0				2		6		0	0	1		1	1		0	1	0	0
2654	non gla	72	1	0	0	0	0	0				2		10		0	0	1		1	1		0	1	0	0
1485	non gla	79	0	0	0	1	0	0						4		0	1			1	1		0	1	0	0
1280	non gla	52	1	1	1	1	1	1				7		3		0	1	0		1	2		0	1	0	0
3252	non gla	55	0	0	1	1	0	0						5		0	1			1	2		0	1	0	0
3395	non gla	68	0	0	0	0	0	0						2		0	1			1	2		0	1	0	0
214	non gla	70	0	0	1		1	1				15		4		2	1	0		1	2		0	1	0	0
525	non gla	75	1	1	0	0	0	0						4		1	1			1	2		0	1	0	0
2032	non gla	54	0	1	0	0	0	0						4		2	1			1	3		0	1	0	0
2201	non gla	57	1	0	0	0	1	0						6		0	0			1	3		0	1	0	0
2369	non gla	64	1	0	0	0	0	1						4		1	1			1	3		0	1	0	0
295	non gla	65	0	0	0	0	0	0						7		0	0			1	3		0	1	0	0
2665	non gla	66	1	0	0	1	0	1						4		0	1			1	3		0	1	0	0
84	non gla	67	0	1	1	1	0	0				8		3		0	1	0		1	3		0	1	0	0
1017	non gla	68	1	0	1	1	0	1						3		0	1			1	3		0	1	0	0
1348	non gla	68	0	0	0	0	0	0						3		1	1			1	3		0	1	0	0
3233	non gla	68	0	0	0	0	0	0						3		1	1			1	3		0	1	0	0
3366	non gla	70	1	0	1	0	0	1						4		0	1			1	3		0	1	0	0
3035	non gla	73	0	0	0	0	0	0						6		0	0			1	3					0
113	non gla	74	0	0	0	0	0	1						7		0	0			1	3		0	1	0	0
1653	non gla	74	0	0	1	0	0	0						2		2	1			1	3		0	1	0	0
3133	non gla	75	0	1	0	1	1	1						2		0	1			1	3		0	1	0	0
2943	non gla	76	0	1	1	1	1	1						3		0	1			1	3		0	1	0	0
276	non gla	77	1	0	1	0	0	0						4		0	1			1	3		0	1	0	0
619	non gla	73	0	0	0	0	0	0						3		0	1			1	3		0	1	0	0
2290	non gla	76	1	0	1	0	0	0						6		0	0			1	3		0	1	0	0
1349	non gla	80	0	0	0	0	0	0				22		4		1	1	0		1	3		0	1	0	0
154	non gla	51	0	1	1	1	0	0				3		3		0	1	1		2	0		0	0	1	0
1203	non gla	52	0	1	0	0	0	0						8		0	0			2	0		0	0	1	0
3249	non gla	52	0	1	0	0	0	0						3		0	1			2	0		0	0	1	0
714	non gla	53	0	1	1	0	0	0						2		0	1			2	0		0	0	1	0
718	non gla	53	1	1	1	1	0	0				6		2		0	1	0		2	0		0	0	1	0
1076	non gla	53	0	1	1	0	1	0						3		1	1			2	0		0	0	1	0
1180	non gla	53	0	1	1	1	1	1						3		0	1			2	0		0	0	1	0
2206	non gla	53	0	1	1	0	0	0				9		3		1	1	0		2	0		0	0	1	0
3403	non gla	53	0	1	1	0	0	1				25		6		0	0	0		2	0		0	0	1	0
159	non gla	54	0	0	1	0	0	0						3		0	1			2	0		0	0	1	0
208	non gla	54	0	1	0	0	0	0				18		5		1	1	0		2	0		0	0	1	0
2097	non gla	54	0	1	0	0	0	0						2		0	1			2	0		0	0	1	0
3274	non gla	54	0	0	0	0	0	0						2		0	1			2	0		0	0	1	0
152	non gla	55	0	1	0	0	0	0				1		1		2	1	1		2	0		0	0	1	0
2205	non gla	55	0	1	1	1	0	1						1		2	1			2	0		0	0	1	0
2994	non gla	55	0	0	1	0	0	1						2		0	1			2	0		0	0	1	0
1663	non gla	56	0	1	1	0	0	0				17		8		1	0	0		2	0		0	0	1	0
2265	non gla	57	0	1	1	0	0	0				1		1		1	1	1		2	0		0	0	1	0
3231	non gla	57	0	1	1	0	0	1						6		0	0			2	0		0	0	1	0
685	non gla	58	0	0	1	0	1	0				15		3		2	1	0		2	0		0	0	1	0
3331	non gla	59	0	0	0	0	0	1						3		2	1			2	0		0	0	1	0
30	non gla	60	1	1	1	1	0	0				12		2		2	1	0		2	0		0	0	1	0
3300	non gla	60	0	1	0	0	0	0						3		0	1			2	0		0	0	1	0
3202	non gla	61	0	1	1	0	0	0						7		0	0			2	0		0	0	1	0
80	non gla	62	0	0	0	0	0	1				4		2		1	1	1		2	0		0	0	1	0
2983	non gla	62	0	1	1	0	0	1						4		1	1			2	0		0	0	1	0
16	non gla	63	0	0	0	0	0	0				7		2		2	1	0		2	0		0	0	1	0
1707	non gla	63	0	0	1	0	0	0						3		1	1			2	0		0	0	1	0
1800	non gla	63	0	0	0	0	0	0						6		1	0			2	0		0	0	1	0
2127	non gla	63	0	1	0	1	1	1				7		3		0	1	0		2	0		0	0	1	0
142	non gla	64	0	1	1	0	0	0						4		1	1			2	0		0	0	1	0
155	non gla	64	0	0	0	0	0	0				4		3		1	1	1		2	0		0	0	1	0
371	non gla	64	0	0	1	0	0	0						6		0	0			2	0		0	0	1	0
126	non gla	65	0	1	1	0	0	1						2		2	1			2	0		0	0	1	0
172	non gla	65	0	0	0	0	0	0						4		1	1			2	0		0	0	1	0
218	non gla	65	1	0	0	0	0	0						8		0	0			2	0		0	0	1	0
325	non gla	65	1	0	0	0	0	0						6		0	0			2	0		0	0	1	0
782	non gla	65	0	1	0	0	1	0						6		0	0			2	0		0	0	1	0
1805	non gla	65	0	0	0	0	0	0						6		1	0			2	0		0	0	1	0
1970	non gla	65	0	0	0	0	0	0						4		0	1			2	0		0	0	1	0
39	non gla	66	0	0	0	0	0	1				1		3		1	1	1		2	0		0	0	1	0
127	non gla	66	0	1	1	0	0	1						3		1	1			2	0		0	0	1	0
201	non gla	66	0	0	0	0	0	0				5		1		0	1	1		2	0		0	0	1	0
736	non gla	66	1	0	0	0	0	0						6		0	0			2	0		0	0	1	0
742	non gla	66	0	1	0	1	0	0						3		2	1			2	0		0	0	1	0
770	non gla	66	0	0	1	0	0	0						2		1	1			2	0		0	0	1	0
2557	non gla	66	0	1	0	0	0	0						3		2	1			2	0		0	0	1	0
238	non gla	67	1	0	0	0	0	0						3		2	1			2	0		0	0	1	0
519	non gla	67	1	0	0	1	0	0						3		1	1			2	0		0	0	1	0
857	non gla	67	1	0	1	1	0	1				12		6		0	0	0		2	0		0	0	1	0
2192	non gla	67	1	0	1	1	0	0						4		0	1			2	0		0	0	1	0
3036	non gla	67	0	1	0	0	0	0						6		0	0			2	0					0
3365	non gla	67	0	0	1	0	0	0				7		3		0	1	0		2	0		0	0	1	0
174	non gla	68	1	1	0	0	0	0						7		0	0			2	0		0	0	1	0
771	non gla	68	1	1	0	0	0	0				2		6		0	0	1		2	0		0	0	1	0
1129	non gla	68	0	1	1	1	1	1						6		0	0			2	0		0	0	1	0
1534	non gla	68	0	1	0	0	0	1						7		0	0			2	0		0	0	1	0
2067	non gla	68	0	1	1	0	1	1						3		1	1			2	0		0	0	1	0
2248	non gla	68	0	0	0	1	0	1						6		0	0			2	0		0	0	1	0
2373	non gla	68	0	0	0	0	0	0				2		2		1	1	1		2	0		0	0	1	0
3023	non gla	68	0	1	1	0	0	1						6		0	0			2	0		0	0	1	0
3368	non gla	68	0	1	1	0	0	1				9		3		0	1	0		2	0		0	0	1	0
77	non gla	69	0	0	0	0	1	1				17		3		2	1	0		2	0		0	0	1	0
207	non gla	69	0	1	0	0	0	0				16		3		1	1	0		2	0		0	0	1	0
2573	non gla	70	0	0	1	0	0	1								0				2	0		0	0	1	0
285	non gla	71	0	0	1	0	0	0						6		0	0			2	0		0	0	1	0
1113	non gla	71	0	0	1	1	1	0				33		2		2	1	0		2	0		0	0	1	0
1789	non gla	71	0	0	1	0	0	0						3		0	1			2	0		0	0	1	0
237	non gla	72	0	1	0	0	0	0						6		0	0			2	0		0	0	1	0
989	non gla	72	0	0	0	0	0	0						4		0.5	1			2	0		0	0	1	0
1669	non gla	72	0	1	1	0	0	0						7		1	0			2	0		0	0	1	0
1939	non gla	72	0	1	0	1	0	1						0		2	1			2	0		0	0	1	0
2613	non gla	72	0	0	1	0	0	0						7		0	0			2	0		0	0	1	0
3219	non gla	72	0	1	0	0	0	0						2		0	1			2	0		0	0	1	0
933	non gla	73	0	0	0	0	0	0						6		1	0			2	0		0	0	1	0
1764	non gla	73	0	1	0	0	0	0						3		0	1			2	0		0	0	1	0
1797	non gla	73	1	0	0	0	0	0				16		6		0	0	0		2	0		0	0	1	0
2786	non gla	73	0	0	0	1	0	1						1		0	1			2	0		0	0	1	0
2919	non gla	73	0	0	0	0	0	0						4		0	1			2	0		0	0	1	0
3100	non gla	73	0	0	0	1	0	0				17		2		1	1	0		2	0		0	0	1	0
1353	non gla	74	0	1	0	0	1	0				15		7		2	0	0		2	0		0	0	1	0
202	non gla	75	0	1	0		1					20		3		0	1	0		2	0		0	0	1	0
223	non gla	75	1	0	1	0	0	0				7		10		0	0	0		2	0		0	0	1	0
17	non gla	76	0	0	1	1	0	0				23		5		0	1	0		2	0		0	0	1	0
364	non gla	76	0	0	0	0	0	0						6		0	0			2	0		0	0	1	0
372	non gla	76	0	0	0	0	0	0						6		0	0			2	0		0	0	1	0
1773	non gla	76	0	0	0	0	0	0						6		0	0			2	0		0	0	1	0
20	non gla	77	0	1	0	0	1	0						6		1	0			2	0		0	0	1	0
568	non gla	77	0	0	0	1	0	0						6		0	0			2	0		0	0	1	0
1752	non gla	77	0	0	0	0	0	0						6		0	0			2	0		0	0	1	0
1799	non gla	77	0	0	1	0	0	0				18		6		0	0	0		2	0		0	0	1	0
3326	non gla	77	0	0	1	0	0	0				10		6		0	0	0		2	0		0	0	1	0
690	non gla	78	0	0	1	1	0	0						2		0	1			2	0		0	0	1	0
1723	non gla	78	0	1	1	0	1	0						2		1	1			2	0		0	0	1	0
927	non gla	79	0	1	1	0	0	0						2		1	1			2	0		0	0	1	0
54	non gla	80	0	1	1	0	0	0						2		2	1			2	0		0	0	1	0
173	non gla	80	0	0	1	0	0	0						7		0	0			2	0		0	0	1	0
1748	non gla	80	0	0	0	0	0	0						6		1	0			2	0		0	0	1	0
2856	non gla	80	0	1	0	0	0	0						6		2	0			2	0		0	0	1	0
1786	non gla	81	0	0	0	0	0	0						6		0	0			2	0		0	0	1	0
3399	non gla	81	0	0	1	0	0	1						6		0	0			2	0		0	0	1	0
2558	non gla	82	0	1	0	0	0	0						4		2	1			2	0		0	0	1	0
772	non gla	87	1	0	0	0	0	0						2		2	1			2	0		0	0	1	0
2255	non gla	88	1	0	0	0	0	0						3		0	1			2	0		0	0	1	0
1625	non gla	55	1	0	0	0	0	0						3		0	1			2	0		0	0	1	0
3327	non gla	72	0	0	0	0	0	0						3		1	1			2	0		0	0	1	0
2275	non gla	77	0	0	1	0	0	0				2		2		2	1	1		2	0		0	0	1	0
2572	non gla	77	0	0	0	0	0	0						2		2	1			2	0		0	0	1	0
2390	non gla	78	0	1	1	0	0	1						3		0	1			2	0		0	0	1	0
1480	non gla	80	0	0	0	0	0	1						3		1	1			2	0		0	0	1	0
3101	non gla	81	0	1	1	0	0	1						1		2	1			2	0		0	0	1	0
1345	non gla	82	0	0	0	1	0	0						3		1	1			2	0		0	0	1	0
1746	non gla	82	1	0	1	0	0	0				8		6		0	0	0		2	0		0	0	1	0
1654	non gla	83	0	0	0	0	1	0						6		2	0			2	0		0	0	1	0
2187	non gla	93	0	0	0	0	0	0				2		6		2	0	1		2	0		0	0	1	0
3220	non gla	93	0	0	1	0	0	0						3		0	1			2	0		0	0	1	0
1645	non gla	66	1	0	0	0	0	0						6		0	0			2	1		0	0	1	0
1889	non gla	72	0	0	1	0	0	0						3		0	1			2	1		0	0	1	0
2106	non gla	77	0	1	1	1	0	0						6		0	0			2	1		0	0	1	0
795	non gla	80	0	0	1	1	0	1						3		0	1			2	1		0	0	1	0
1173	non gla	57	1	1	0	0	0	0						6		0	0			2	2		0	0	1	0
836	non gla	67	0	1	1	1	1	0						2		0	1			2	2		0	0	1	0
865	non gla	51	1	0	0	0	0	0						6		0	0			2			0	0	1	0
2267	non gla	52	0	1	1	1	0	0				9		3		1	1	0		2	3		0	0	1	0
2637	non gla	52	0	1	1	0	0	0				8		2		2	1	0		2	3		0	0	1	0
2341	non gla	56	0	0	0	0	1	0						2		0	1			2	3		0	0	1	0
3281	non gla	56	0	1	0	0	0	0				5		2		2	1	1		2	3		0	0	1	0
206	non gla	58	0	0	1	0	0	0				7		3		1	1	0		2	3		0	0	1	0
283	non gla	59	0	1	1	1	0	0						6		0	0			2	3		0	0	1	0
3103	non gla	63	1	0	1	1	0	0						3		0	1			2	3		0	0	1	0
944	non gla	64	0	0	0	0	0	0						3		0	1			2	3		0	0	1	0
930	non gla	65	0	1	1	1	0	0						3		0	1			2	3		0	0	1	0
2617	non gla	65	0	0	0	1	0	1						0		0	1			2	3		0	0	1	0
2853	non gla	66	0	0	0	0	0	0						2		0	1			2	3		0	0	1	0
3217	non gla	67	0	1	1	1	1	1				17		4		0	1	0		2	3		0	0	1	0
512	non gla	71	0	1	0	0	0	0				33		2		1	1	0		2	3		0	0	1	0
3154	non gla	72	0	1	0	1	0	1						1		2	1			2	3		0	0	1	0
2821	non gla	73	0	0	0	0	0	0						4		2	1			2	3		0	0	1	0
688	non gla	76	0	1	0	0	0	0						2		0	1			2	3		0	0	1	0
2156	non gla	80	0	1	1	0	0	1						3		2	1			2	3		0	0	1	0
1360	non gla	88	0	0	1	0	0	0				24		6		0	0	0		2	3		0	0	1	0
1758	non gla	71	0	1	1	0	0	1						2		2	1			2	3		0	0	1	0
3153	non gla	72	0	1	0	0	0	1				15		2		2	1	0		2	3		0	0	1	0
779	non gla	86	0	0	0	0	0	0						2		0	1			2	3		0	0	1	0
3370	non gla	52	0	0	0	0	0	0				24		6		0	0	0		3	0		0	0	1	0
182	non gla	54	0	0	0	0	0	1				17		7		2	0	0		3	0		0	0	1	0
485	non gla	56	0	1	1	1	1	0				14		3		1	1	0		3	0		0	0	1	0
850	non gla	60	1	0	1	0	0	0						6		0	0			3	0		0	0	1	0
1082	non gla	60	0	1	0	0	0	0						4		1	1			3	0		0	0	1	0
2452	non gla	61	0	1	0	0	0	1				8		1		2	1	0		3	0		0	0	1	0
103	non gla	62	0	0	0	0	1	0				10		2		2	1	0		3	0		0	0	1	0
988	non gla	63	1	1	1	0	0	0						3		2	1			3	0		0	0	1	0
1282	non gla	67	0	1	0	1	0	0						4		0	1			3	0		0	0	1	0
984	non gla	69	0	0	0	0	0	0						2		0	1			3	0		0	0	1	0
3106	non gla	72	0	1	1	0	0	1						3		0	1			3	0		0	0	1	0
1352	non gla	73	0	0	0	0	0	0				20		2		0	1	0		3	0		0	0	1	0
1808	non gla	73	0	1	1	1	0	0						6		0	0			3	0		0	0	1	0
1132	non gla	74	0	1	1	0	1	0						4		2	1			3	0		0	0	1	0
1322	non gla	74	0	1	1	1	1	0						3		2	1			3	0		0	0	1	0
1687	non gla	77	0	0	0	0	0	0						2		2	1			3	0		0	0	1	0
216	non gla	78	0	0	1							24		6		2	0	0		3	0		0	0	1	0
1238	non gla	78	0	1	0	0	0	0						2		0	1			3	0		0	0	1	0
1685	non gla	85	0	0	0	0	1	0						4		0	1			3	0		0	0	1	0
2279	non gla	68	0	0	0	1	0	0						4		0	1			3	0		0	0	1	0
1515	non gla	71	0	0	0	0	0	0				7		6		0	0	0		3	1		0	0	1	0
739	non gla	88	0	0	0	0	0	0						6		1	0			3	1		0	0	1	0
2698	non gla	67	0	0	0	1	0	1						6		1	0			3	2		0	0	1	0
211	non gla	75	0	1	1	0	0	0				20		2		2	1	0		3	2		0	0	1	0
3338	non gla	56	0	1	1	0	1	0						3		0	1			3	3		0	0	1	0
264	non gla	71	0	0	0	0	0	0						6		0	0			3	3		0	0	1	0
2425	non gla	78	0	0	0	0	0	0						7		0	0			3	3		0	0	1	0
2985	non gla	79	0	0	1	0	0	1				8		2		0	1	0		3	3		0	0	1	0
209	non gla	74	0	1	0	0	0	0				1		1		2	1	1		3	13		0	0	1	0
2809	non gla	52	0	0	0	0	0	0						6		2	0			4	0		0	0	1	0
401	non gla	53	0	1	1	0	0	0				2		3		0	1	1		4	0		0	0	1	0
1178	non gla	53	0	1	1	0	0	1						6		0	0			4	0		0	0	1	0
546	non gla	54	0	0	0	0	1	0						4		0	1			4	0		0	0	1	0
222	non gla	55	0	0	1	1	1	0				7		6		1	0	0		4	0		0	0	1	0
2622	non gla	55	1	1	0	0	0	0						4		1	1			4	0		0	0	1	0
2947	non gla	56	1	0	1	0	0	0				26		6		0	0	0		4	0		0	0	1	0
2375	non gla	57	0	0	1	0	0	0						2		1	1			4	0		0	0	1	0
2518	non gla	57	0	1	1	1	1	1						1		2	1			4	0		0	0	1	0
2069	non gla	58	0	1	0	0	0	1						3		0	1			4	0		0	0	1	0
2570	non gla	58	0	0	1	0	0	0						2		0	1			4	0		0	0	1	0
212	non gla	59	0	1	1	0	0	0				6		6		1	0	0		4	0		0	0	1	0
412	non gla	62	0	1	0	1	0	0				10		6		0	0	0		4	0		0	0	1	0
833	non gla	62	0	1	0	0	0	0						3		1	1			4	0		0	0	1	0
2609	non gla	62	0	0	1	1	0	0						2		2	1			4	0		0	0	1	0
32	non gla	65	0	1	1	0	1	1				4		2		2	1	1		4	0		0	0	1	0
150	non gla	65	0	1	1	0	0	0				7		4		0	1	0		4	0		0	0	1	0
540	non gla	65	0	0	0	0	0	0				4		7		0	0	1		4	0		0	0	1	0
1025	non gla	65	0	1	0	0	0	0						3		0	1			4	0		0	0	1	0
2711	non gla	66	0	0	1	0	0	0				35		0		2	1	0		4	0		0	0	1	0
51	non gla	68	0	0	0	0	0	0						8		0	0			4	0		0	0	1	0
1110	non gla	68	1	0	0	0	0	0						6		0	0			4	0		0	0	1	0
88	non gla	69	0	0	0	0	0	0				27		2		0	1	0		4	0		0	0	1	0
1674	non gla	71	0	1	0	0	0	0						4		0	1			4	0		0	0	1	0
1750	non gla	73	0	0	0	1	0	0						6		0	0			4	0		0	0	1	0
2515	non gla	73	0	0	0	1	0	1				15		3		2	1	0		4	0		0	0	1	0
2913	non gla	75	1	0	1	0	0	1						3		0	1			4	0		0	0	1	0
357	non gla	76	1	0	0	0	0	0						6		0	0			4	0		0	0	1	0
2370	non gla	76	0	0	0	0	0	1						4		0	1			4	0		0	0	1	0
50	non gla	77	0	0	0	0	0	0						7		0	0			4	0		0	0	1	0
941	non gla	77	0	0	0	0	0	0						8		0	0			4	0		0	0	1	0
1837	non gla	77	0	0	0	1	0	0						6		0	0			4	0		0	0	1	0
385	non gla	79	1	1	1	0	0	0				19		6		0	0	0		4	0		0	0	1	0
448	non gla	79	0	1	1	0	0	0				9		6		1	0	0		4	0		0	0	1	0
604	non gla	79	0	1	1	1	1	1				25		3		1	1	0		4	0		0	0	1	0
1024	non gla	63	0	0	0	0	0	0						3		1	1			4	0		0	0	1	0
2078	non gla	71	0	0	0	0	0	0						3		0	1			4	0		0	0	1	0
934	non gla	74	0	1	0	0	0	1						2		0	1			4	0		0	0	1	0
287	non gla	63	0	0	0	1	0	0						6		0	0			4	0		0	0	1	0
1478	non gla	85	0	1	1	0	0	1						3		1	1			4	0		0	0	1	0
2389	non gla	87	0	0	1	0	0	1						3		0	1			4	0		0	0	1	0
1292	non gla	56	0	1	1	1	1	1				4		2		0	1	1		4	1		0	0	1	0
1366	non gla	77	0	0	1	0	1	0						6		0	0			4	1		0	0	1	0
1512	non gla	77	1	0	0	0	0	0						6		0	0			4	0		0	0	1	0
1000	gla	52	1	0	1	0	0	0						7		1	0			0	0		1	0	0	1	t
1145	gla	52	1	0	1	0	0	0						6		0	0			0	2		1	0	0	1	x
442	gla	54	1	0	0	0	0	0						6		0	0			0	0		1	0	0	1	x
847	gla	54	1	0	0	0	0	1						3		0	1			0	0		1	0	0	1	x
2535	gla	54	1	0	0	0	0	0						2		1	1			0	0		1	0	0	1	t
1898	gla	55	1	0	0	1	0	0						4		0	1			0	0		1	0	0	1	x
1936	gla	55	1	0	1	0	0	0						4		0	1			0	0		1	0	0	1	x
2333	gla	55	1	0	0	0	0	0						4		0	1			0	0		1	0	0	1	x
3404	gla	55	1	1	0	0	0	0						2		0	1			0	0		1	0	0	1	x
1045	gla	57	0	1	0	0	0	0						6		1	0			0	0		1	0	0	1	x
1006	gla	58	1	0	1	0	0	0						6		0	0			0	0		1	0	0	1	t
1899	gla	58	1	1	1	0	0	0						4		0	1			0	0		1	0	0	1	t
3095	gla	58	0	0	0	0	0	0						6		0	0			0	0		1	0	0	1	x
3173	gla	58	1	0	0	0	0	0				25		4		0	1	0		0	0		1	0	0	1	x
1892	gla	59	0	0	0	0	0	0						7		0	0			0	0		1	0	0	1	x
2727	gla	59	1	0	0	0	0	0						6		0	0			0	0		1	0	0	1	x
3168	gla	59	1	0	0	0	0	0						3		0	1			0	0		1	0	0	1	x
1691	gla	60	0	0	0	0	0	0						2		0	1			0	0		1	0	0	1	x
3030	gla	60	0	1	1	0	0	1						3		0	1			0	0					1	t
2485	gla	61	1	0	0	0	0	0						6		0	0			0	0		1	0	0	1	x
1893	gla	64	0	0	0	0	0	0						4		0	1			0	0		1	0	0	1	x
2545	gla	64	0	0	0	0	0	0						2		0	1			0	0		1	0	0	1	x
2593	gla	64	1	0	0	0	0	0						6		0	0			0	0		1	0	0	1	x
1881	gla	66	1	0	0	1	0	0						4		0	1			0	0		1	0	0	1	x
517	gla	67	0	0	0	0	0	0						7		1	0			0	0		1	0	0	1	t
1698	gla	67	1	0	0	0	0	0						6		0	0			0	3		1	0	0	1	tap
588	gla	68	1	0	1	0	0	0						6		0	0			0	0		1	0	0	1	x
785	gla	68	0	0	0	0	0	0						3		0	1			0	3		1	0	0	1	tap
1551	gla	68	1	0	0	0	0	0						4		0	1			0	0		1	0	0	1	x
436	gla	69	1	0	0	0	0	0						6		0	0			0	3		1	0	0	1	t
486	gla	70	1	0	0	0	0	0						6		0	0			0	0		1	0	0	1	x
2548	gla	70	1	0	0	0	0	0						6		0	0			0	0		1	0	0	1	t
2657	gla	70	0	0	1	0	0	1						4		1	1			0	3		1	0	0	1	x
3325	gla	70	1	0	0	0	0	0						6		0	0			0	0		1	0	0	1	x
724	gla	71	1	0	0	0	0	0						3		0	1			0	0		1	0	0	1	tap
257	gla	72	0	0	0	0	0	1						3		0	1			0	0		1	0	0	1	t
2970	gla	73	1	0	0	1	0	0						6		0	0			0	1		1	0	0	1	x
1667	gla	74	0	0	1	0	0	0						4		1	1			0	3		1	0	0	1	x
1743	gla	74	1	0	0	0	0	0						3		0	1			0	0		1	0	0	1	tap
2656	gla	74	1	0	0	0	0	1						6		0	0			0	0		1	0	0	1	x
1706	gla	75	1	0	0	0	0	1						6		0	0			0	0		1	0	0	1	x
516	gla	76	1	0	1	0	0	0						8		0	0			0	0		1	0	0	1	x
687	gla	77	0	0	1	0	0	1				10		6		2	0	0		0	0		1	0	0	1	x
1486	gla	78	0	0	1	0	0	0						6		1	0			0	0		1	0	0	1	tap
2476	gla	79	0	1	0	0	0	0						1		0	1			0	0		1	0	0	1	x
2791	gla	79	1	0	0	0	0	1								0				0	0		1	0	0	1	x
1954	gla	82	1	0	0	0	0	0						4		0	1			0	0		1	0	0	1	x
3297	gla	83	1	0	0	0	0	0						3		1	1			0	0		1	0	0	1	x
553	gla	87	0	0	0	0	0	0						3		1	1			0	0		1	0	0	1	x
1873	gla	64	1	0	0	0	0	0						4		0	1			0	0		1	0	0	1	x
1943	gla	65	1	1	1	0	0	1						6		1	0			0	0		1	0	0	1	tap
1005	gla	72	1	0	0	0	0	0						6		2	0			0	0		1	0	0	1	x
2320	gla	74	0	0	0	0	0	0						3		1	1			0	3		1	0	0	1	tap
1831	gla	78	1	0	0	1	0	0						4		0	1			0	0		1	0	0	1	tap
453	gla	80	0	0	0	0	0	0						7		0	0			0	3		1	0	0	1	x
1495	gla	80	0	0	1	0	0	0						6		0	0			0	0		1	0	0	1	x
2618	gla	82	0	0	0	0	0	0						2		0	1			0	0		1	0	0	1	t
952	gla	85	0	0	0	0	0	0						6		1	0			0	3		1	0	0	1	x
3323	gla	53	1	0	0	0	0	0				9		2		0	1	0		1	0		0	1	0	1	x
3405	gla	53	0	0	0	0	0	0						6		0	0			1	0		0	1	0	1	x
2160	gla	59	0	0	0	0	0	0						3		1	1			1	0		0	1	0	1	x
1711	gla	60	1	1	1	0	0	0						2		0	1			1	0		0	1	0	1	tap
1864	gla	62	0	1	1	1	0	1				10		2		2	1	0		1	0		0	1	0	1	t
1874	gla	62	0	0	0	0	0	0						4		0	1			1	0		0	1	0	1	x
3159	gla	63	1	0	0	0	0	1						4		0	1			1	0		0	1	0	1	x
728	gla	64	1	1	0	0	0	0						6		0	0			1	13		0	1	0	1	lumi
1866	gla	64	1	1	0	0	0	1						3		0	1			1	0		0	1	0	1	x
1908	gla	64	1	1	0	0	0	0						6		0	0			1	1		0	1	0	1	lumi
2157	gla	64	1	0	0	0	0	1						3		1	1			1	0		0	1	0	1	x
1877	gla	67	0	1	1	1	1	0						3		2	1			1	0		0	1	0	1	tap
1585	gla	72	0	0	0	0	0	0						4		0	1			1	3		0	1	0	1	x
215	gla	73	0	0	1	0	0	0				4		6		2	0	1		1	0		0	1	0	1	x
733	gla	74	0	0	1	1	0	0				8		7		0	0	0		1	0		0	1	0	1	x
1859	gla	75	0	1	1	1	0	0						6		0	0			1	0		0	1	0	1	tap
732	gla	80	0	0	0	0	0	0						6		0	0			1	3		0	1	0	1	tap
1910	gla	80	0	1	1	0	0	1						6		0	0			1	0		0	1	0	1	x
1884	gla	83	0	0	0	0	0	0						4		1	1			1	1		0	1	0	1	x
90	gla	81	0	1	1	0	0	0				24		6		0	0	0		1	3		0	1	0	1	t
22	gla	62	0	0	1	1	1	0				10		2		2	1	0		2	3		0	0	1	1	t
35	gla	63	0	1	0	1	0	1				4		6		0	0	1		2	1		0	0	1	1	tap
307	gla	63	0	0	0	1	0	0						2		0	1			2	0		0	0	1	1	tap
2945	gla	64	0	0	0	0	0	0						3		1	1			2	0		0	0	1	1	tap
1609	gla	66	0	1	0	0	0	1						3		2	1			2	0		0	0	1	1	x
3280	gla	67	0	0	1	0	0	1						3		0	1			2	0		0	0	1	1	x
889	gla	75	0	1	1	0	1	0						2		1	1			2	0		0	0	1	1	x
3371	gla	75	0	0	0	0	0	0				20		2		0	1	0		2	0		0	0	1	1	x
949	gla	76	0	0	0	0	0	0						6		0	0			2	0		0	0	1	1	x
1517	gla	77	0	1	1	0	1	0				4		6		0	0	1		2	0		0	0	1	1	x
3085	gla	79	0	0	0	0	0	0						3		2	1			2	0		0	0	1	1	tap
1641	gla	83	0	0	0	0	1	1						4		2	1			2	0		0	0	1	1	x
349	gla	70	1	0	0	0	0	0						7		0	0									1	x
